# Supplementary material for: Diaqua­dichloridomethyl­phenyl­tin(IV)–1,4,7,10,13-penta­oxacyclo­penta­decane (1/1)
Source: Acta Crystallogr Sect E Struct Rep Online. 2012 Jan 31;68(Pt 2):m213. doi: 10.1107/S1600536812002693 (PMC3274929; doi:10.1107/S1600536812002693)
Supplement: Supplementary file 1 [file e-68-0m213-sup1.cif]

##############################################################################
#                                                                            #
# This CIF contains the data in a paper accepted for publication in          #
# Acta Crystallographica Section E. It conforms to the requirements of       #
# Notes for Authors for Acta Crystallographica Section E, and has been       #
# peer reviewed under the auspices of the IUCr Commission on Journals.       #
#                                                                            #
# Full details of the Crystallographic Information File format               #
# are given in the paper "The Crystallographic Information File (CIF):       #
# a New Standard Archive File for Crystallography" by S. R. Hall, F. H.      #
# Allen and I. D. Brown [Acta Cryst. (1991), A47, 655-685].                  #
#                                                                            #
# The current version of the core CIF dictionary is obtainable from          #
# ftp://ftp.iucr.org/pub/cif_core.dic.                                       #
#                                                                            #
# Software is freely available for graphical display of the structure(s)     #
# in this CIF. For information consult the CIF software page                 #
# http://www.iucr.org/resources/cif/software.                                #
#                                                                            #
# This file may be used for bona fide research purposes within the           #
# scientific community so long as proper attribution is given to the journal # 
# article from which it was obtained.                                        #
#                                                                            #
##############################################################################
data_global
_audit_creation_method     SHELXL-97
_journal_date_recd_electronic     2012-01-08
_journal_date_accepted     2012-01-21
_journal_name_full     'Acta Crystallographica, Section E'
_journal_year     2012
_journal_volume     68
_journal_issue      2
_journal_page_first     m213
_journal_page_last     m213
_journal_paper_category     QM
_journal_paper_doi     10.1107/S1600536812002693
_journal_coeditor_code     XU5443
_publ_contact_author_name     'Dr Seik Weng Ng'
_publ_contact_author_address
;
Department of Chemistry
University of Malaya
50603 Kuala Lumpur
Malaysia
;
_publ_contact_author_email     seikweng@um.edu.my
_publ_contact_author_fax     '03 7967 4193'
_publ_contact_author_phone     '03 7967 6778'
_publ_section_title
;
Diaquadichloridomethylphenyltin(IV)--1,4,7,10,13-pentaoxacyclopentadecane (1/1)
;
loop_
    _publ_author_name
    _publ_author_address
    'Vafaee, Marzieh'
;
Department of Chemistry
General Campus
Shahid Beheshti University
Tehran
Iran
;
    'Amini, Mostafa M.'
;
Department of Chemistry
General Campus
Shahid Beheshti University
Tehran
Iran
;
    'Ng, Seik Weng'
;
Department of Chemistry
University of Malaya
50603 Kuala Lumpur
Malaysia
and Chemistry Department
Faculty of Science
King Abdulaziz University
PO Box 80203
Jeddah
Saudi Arabia
;
data_I
_audit_creation_method     SHELXL97
_chemical_name_systematic
;
Diaquadichloridomethylphenyltin(IV)--
1,4,7,10,13-pentaoxacyclopentadecane (1/1)
;
_chemical_name_common     ?
_chemical_formula_moiety     'C7 H12 Cl2 O2 Sn, C10 H20 O5'
_chemical_formula_sum     'C17 H32 Cl2 O7 Sn'
_chemical_formula_iupac     '[Sn (C H3) (C6 H5) Cl2 (H2 O)2], C10 H20 O5'
_chemical_formula_weight     538.02
_chemical_melting_point     ?
_symmetry_cell_setting     monoclinic
_symmetry_space_group_name_H-M     'P 21/c'
_symmetry_space_group_name_Hall     '-P 2ybc'
loop_
    _symmetry_equiv_pos_as_xyz
    'x, y, z'
    '-x, y+1/2, -z+1/2'
    '-x, -y, -z'
    'x, -y-1/2, z-1/2'
_cell_length_a     16.4338(3)
_cell_length_b     21.2112(4)
_cell_length_c     14.0347(3)
_cell_angle_alpha     90.00
_cell_angle_beta     113.325(2)
_cell_angle_gamma     90.00
_cell_volume     4492.40(15)
_cell_formula_units_Z     8
_cell_measurement_reflns_used     20094
_cell_measurement_theta_min     2.3424
_cell_measurement_theta_max     27.5022
_cell_measurement_temperature     100(2)
_exptl_crystal_description     block
_exptl_crystal_colour     colourless
_exptl_crystal_size_max     0.30
_exptl_crystal_size_mid     0.25
_exptl_crystal_size_min     0.20
_exptl_crystal_density_diffrn     1.591
_exptl_crystal_density_meas     ?
_exptl_crystal_density_method     'not measured'
_exptl_crystal_F_000     2192
_exptl_absorpt_coefficient_mu     1.408
_exptl_absorpt_correction_type     multi-scan
_exptl_absorpt_process_details     '(CrysAlis PRO; Agilent, 2011)'
_exptl_absorpt_correction_T_min     0.6773
_exptl_absorpt_correction_T_max     0.7659
_diffrn_ambient_temperature     100(2)
_diffrn_radiation_type     MoK\a
_diffrn_radiation_wavelength     0.71073
_diffrn_radiation_source     'SuperNova (Mo) X-ray Source'
_diffrn_radiation_monochromator     Mirror
_diffrn_measurement_device_type
                     'Agilent SuperNova Dual diffractometer with Atlas detector'
_diffrn_measurement_method     \w
_diffrn_detector_area_resol_mean     10.4041
_diffrn_reflns_number     39686
_diffrn_reflns_av_R_equivalents     0.0376
_diffrn_reflns_av_sigmaI/netI     0.0298
_diffrn_reflns_theta_min     2.35
_diffrn_reflns_theta_max     27.56
_diffrn_reflns_theta_full     27.56
_diffrn_measured_fraction_theta_max     0.982
_diffrn_measured_fraction_theta_full     0.982
_diffrn_reflns_limit_h_min     -16
_diffrn_reflns_limit_h_max     20
_diffrn_reflns_limit_k_min     -25
_diffrn_reflns_limit_k_max     27
_diffrn_reflns_limit_l_min     -16
_diffrn_reflns_limit_l_max     18
_diffrn_standards_number     0
_diffrn_standards_interval_count     0
_diffrn_standards_interval_time     0
_diffrn_standards_decay_%     0
_reflns_number_total     10200
_reflns_number_gt     8806
_reflns_threshold_expression     I>2\s(I)
_refine_ls_structure_factor_coef     Fsqd
_refine_ls_matrix_type     full
_refine_ls_R_factor_all     0.0354
_refine_ls_R_factor_gt     0.0281
_refine_ls_wR_factor_gt     0.0713
_refine_ls_wR_factor_ref     0.0777
_refine_ls_goodness_of_fit_ref     1.045
_refine_ls_restrained_S_all     1.045
_refine_ls_number_reflns     10200
_refine_ls_number_parameters     521
_refine_ls_number_restraints     12
_refine_ls_hydrogen_treatment     mixed
_refine_ls_weighting_scheme     calc
_refine_ls_weighting_details
       'calc w = 1/[\s^2^(Fo^2^)+(0.0378P)^2^+1.5734P] where P=(Fo^2^+2Fc^2^)/3'
_atom_sites_solution_hydrogens     geom
_atom_sites_solution_primary     direct
_atom_sites_solution_secondary     difmap
_refine_ls_shift/su_max     0.001
_refine_ls_shift/su_mean     0.001
_refine_diff_density_max     1.031
_refine_diff_density_min     -0.870
_refine_ls_extinction_method     none
_refine_ls_extinction_coef     ?
loop_
    _atom_type_symbol
    _atom_type_description
    _atom_type_scat_dispersion_real
    _atom_type_scat_dispersion_imag
    _atom_type_scat_source
    'C' 'C' 0.0033 0.0016
                         'International Tables Vol C Tables 4.2.6.8 and 6.1.1.4'
    'H' 'H' 0.0000 0.0000
                         'International Tables Vol C Tables 4.2.6.8 and 6.1.1.4'
    'O' 'O' 0.0106 0.0060
                         'International Tables Vol C Tables 4.2.6.8 and 6.1.1.4'
    'Cl' 'Cl' 0.1484 0.1585
                         'International Tables Vol C Tables 4.2.6.8 and 6.1.1.4'
    'Sn' 'Sn' -0.6537 1.4246
                         'International Tables Vol C Tables 4.2.6.8 and 6.1.1.4'
_computing_data_collection     'CrysAlis PRO (Agilent, 2011)'
_computing_cell_refinement     'CrysAlis PRO (Agilent, 2011)'
_computing_data_reduction     'CrysAlis PRO (Agilent, 2011)'
_computing_structure_solution     'SHELXS97 (Sheldrick, 2008)'
_computing_structure_refinement     'SHELXL97 (Sheldrick, 2008)'
_computing_molecular_graphics     'X-SEED (Barbour, 2001)'
_computing_publication_material     'publCIF (Westrip, 2010)'
loop_
    _atom_site_type_symbol
    _atom_site_label
    _atom_site_fract_x
    _atom_site_fract_y
    _atom_site_fract_z
    _atom_site_U_iso_or_equiv
    _atom_site_adp_type
    _atom_site_calc_flag
    _atom_site_refinement_flags
    _atom_site_occupancy
    _atom_site_symmetry_multiplicity
    _atom_site_disorder_assembly
    _atom_site_disorder_group
    Sn Sn1 0.497819(8) 0.365298(7) 0.732756(11) 0.01219(5) Uani d . 1 1 . .
    Sn Sn2 -0.004021(8) 0.390877(6) 0.251186(10) 0.01131(5) Uani d . 1 1 . .
    Cl Cl1 0.42093(4) 0.36257(2) 0.85880(4) 0.01982(12) Uani d . 1 1 . .
    Cl Cl2 0.57532(4) 0.37216(3) 0.60749(5) 0.02279(12) Uani d . 1 1 . .
    Cl Cl3 -0.07321(4) 0.38957(2) 0.38435(4) 0.01817(11) Uani d . 1 1 . .
    Cl Cl4 0.08337(4) 0.38994(2) 0.13603(4) 0.02100(12) Uani d . 1 1 . .
    O O1 0.64624(10) 0.47180(7) 0.99113(12) 0.0245(3) Uani d . 1 1 . .
    O O2 0.79243(10) 0.45241(7) 0.93383(12) 0.0248(4) Uani d . 1 1 . .
    O O3 0.79425(10) 0.32445(8) 0.88931(13) 0.0288(4) Uani d . 1 1 . .
    O O4 0.78284(10) 0.27282(7) 1.06645(13) 0.0285(4) Uani d . 1 1 . .
    O O5 0.66865(10) 0.35950(7) 1.10291(12) 0.0248(4) Uani d . 1 1 . .
    O O6 0.28218(9) 0.47625(7) 0.54533(11) 0.0186(3) Uani d . 1 1 . .
    O O7 0.28947(10) 0.41456(7) 0.37626(12) 0.0215(3) Uani d . 1 1 . .
    O O8 0.29535(10) 0.28912(7) 0.43429(12) 0.0234(3) Uani d . 1 1 . .
    O O9 0.15323(10) 0.27230(7) 0.49947(12) 0.0231(3) Uani d . 1 1 . .
    O O10 0.16993(10) 0.39283(7) 0.59396(11) 0.0196(3) Uani d . 1 1 . .
    O O1W 0.62835(10) 0.36383(8) 0.86948(13) 0.0216(4) Uani d D 1 1 . .
    H H11 0.6391(18) 0.3880(13) 0.9198(17) 0.066(11) Uiso d D 1 1 . .
    H H12 0.6760(12) 0.3496(14) 0.870(2) 0.076(12) Uiso d D 1 1 . .
    O O2W 0.36486(10) 0.36413(7) 0.60055(12) 0.0158(3) Uani d D 1 1 . .
    H H21 0.3358(14) 0.3972(6) 0.5818(17) 0.030(7) Uiso d D 1 1 . .
    H H22 0.3493(16) 0.3383(9) 0.5515(14) 0.045(9) Uiso d D 1 1 . .
    O O3W 0.12643(10) 0.39959(7) 0.38318(11) 0.0155(3) Uani d D 1 1 . .
    H H31 0.1741(11) 0.3969(14) 0.3750(19) 0.052(10) Uiso d D 1 1 . .
    H H32 0.1359(17) 0.3923(14) 0.4454(10) 0.054(10) Uiso d D 1 1 . .
    O O4W -0.13670(10) 0.38633(7) 0.11331(12) 0.0169(3) Uani d D 1 1 . .
    H H41 -0.1566(16) 0.4090(9) 0.0601(13) 0.041(8) Uiso d D 1 1 . .
    H H42 -0.1619(16) 0.3509(6) 0.0982(19) 0.046(9) Uiso d D 1 1 . .
    C C1 0.49268(13) 0.46505(10) 0.73747(17) 0.0190(5) Uani d . 1 1 . .
    H H1A 0.4307 0.4788 0.7119 0.029 Uiso calc R 1 1 . .
    H H1B 0.5207 0.4830 0.6936 0.029 Uiso calc R 1 1 . .
    H H1C 0.5242 0.4795 0.8091 0.029 Uiso calc R 1 1 . .
    C C2 0.50113(12) 0.26551(10) 0.72924(15) 0.0125(4) Uani d . 1 1 . .
    C C3 0.47984(13) 0.23275(10) 0.63656(16) 0.0174(4) Uani d . 1 1 . .
    H H3 0.4653 0.2553 0.5735 0.021 Uiso calc R 1 1 . .
    C C4 0.47970(15) 0.16718(10) 0.63566(19) 0.0236(5) Uani d . 1 1 . .
    H H4 0.4629 0.1451 0.5719 0.028 Uiso calc R 1 1 . .
    C C5 0.50408(15) 0.13422(11) 0.7280(2) 0.0262(6) Uani d . 1 1 . .
    H H5 0.5046 0.0894 0.7276 0.031 Uiso calc R 1 1 . .
    C C6 0.52765(15) 0.16639(11) 0.82096(19) 0.0251(5) Uani d . 1 1 . .
    H H6 0.5457 0.1437 0.8844 0.030 Uiso calc R 1 1 . .
    C C7 0.52494(14) 0.23173(11) 0.82159(17) 0.0201(5) Uani d . 1 1 . .
    H H7 0.5394 0.2536 0.8853 0.024 Uiso calc R 1 1 . .
    C C8 -0.00427(13) 0.29146(10) 0.25344(16) 0.0176(5) Uani d . 1 1 . .
    H H8A -0.0636 0.2763 0.2429 0.026 Uiso calc R 1 1 . .
    H H8B 0.0387 0.2765 0.3206 0.026 Uiso calc R 1 1 . .
    H H8C 0.0120 0.2754 0.1979 0.026 Uiso calc R 1 1 . .
    C C9 -0.01432(13) 0.49079(10) 0.23920(15) 0.0131(4) Uani d . 1 1 . .
    C C10 0.00515(13) 0.52678(10) 0.32887(17) 0.0179(4) Uani d . 1 1 . .
    H H10 0.0207 0.5064 0.3940 0.021 Uiso calc R 1 1 . .
    C C11 0.00193(14) 0.59220(10) 0.32342(18) 0.0222(5) Uani d . 1 1 . .
    H H11A 0.0170 0.6164 0.3850 0.027 Uiso calc R 1 1 . .
    C C12 -0.02339(16) 0.62219(11) 0.2279(2) 0.0243(5) Uani d . 1 1 . .
    H H12A -0.0264 0.6669 0.2239 0.029 Uiso calc R 1 1 . .
    C C13 -0.04426(14) 0.58655(10) 0.13845(18) 0.0218(5) Uani d . 1 1 . .
    H H13 -0.0629 0.6069 0.0729 0.026 Uiso calc R 1 1 . .
    C C14 -0.03793(13) 0.52129(10) 0.14445(16) 0.0169(4) Uani d . 1 1 . .
    H H14 -0.0499 0.4973 0.0832 0.020 Uiso calc R 1 1 . .
    C C15 0.71481(15) 0.51687(11) 1.0080(2) 0.0274(5) Uani d . 1 1 . .
    H H15A 0.7645 0.5089 1.0755 0.033 Uiso calc R 1 1 . .
    H H15B 0.6921 0.5600 1.0091 0.033 Uiso calc R 1 1 . .
    C C16 0.74600(16) 0.51079(11) 0.9213(2) 0.0305(6) Uani d . 1 1 . .
    H H16A 0.6947 0.5116 0.8535 0.037 Uiso calc R 1 1 . .
    H H16B 0.7857 0.5463 0.9234 0.037 Uiso calc R 1 1 . .
    C C17 0.80363(16) 0.43121(13) 0.84247(18) 0.0322(6) Uani d . 1 1 . .
    H H17A 0.8394 0.4620 0.8227 0.039 Uiso calc R 1 1 . .
    H H17B 0.7452 0.4269 0.7839 0.039 Uiso calc R 1 1 . .
    C C18 0.84970(16) 0.36874(13) 0.8667(2) 0.0340(6) Uani d . 1 1 . .
    H H18A 0.8617 0.3540 0.8066 0.041 Uiso calc R 1 1 . .
    H H18B 0.9070 0.3728 0.9271 0.041 Uiso calc R 1 1 . .
    C C19 0.83960(16) 0.26769(12) 0.9361(2) 0.0356(6) Uani d . 1 1 . .
    H H19A 0.8990 0.2778 0.9895 0.043 Uiso calc R 1 1 . .
    H H19B 0.8472 0.2404 0.8830 0.043 Uiso calc R 1 1 . .
    C C20 0.78511(17) 0.23446(12) 0.9847(2) 0.0359(7) Uani d . 1 1 . .
    H H20A 0.7242 0.2274 0.9324 0.043 Uiso calc R 1 1 . .
    H H20B 0.8117 0.1930 1.0122 0.043 Uiso calc R 1 1 . .
    C C21 0.72020(16) 0.25463(12) 1.1085(2) 0.0338(6) Uani d . 1 1 . .
    H H21A 0.7415 0.2168 1.1528 0.041 Uiso calc R 1 1 . .
    H H21B 0.6625 0.2445 1.0519 0.041 Uiso calc R 1 1 . .
    C C22 0.70995(16) 0.30867(12) 1.17159(19) 0.0313(6) Uani d . 1 1 . .
    H H22A 0.6731 0.2958 1.2095 0.038 Uiso calc R 1 1 . .
    H H22B 0.7687 0.3220 1.2229 0.038 Uiso calc R 1 1 . .
    C C23 0.67644(16) 0.41776(12) 1.15442(18) 0.0277(5) Uani d . 1 1 . .
    H H23A 0.7390 0.4319 1.1835 0.033 Uiso calc R 1 1 . .
    H H23B 0.6565 0.4134 1.2120 0.033 Uiso calc R 1 1 . .
    C C24 0.61977(16) 0.46448(12) 1.07668(19) 0.0287(5) Uani d . 1 1 . .
    H H24A 0.5573 0.4504 1.0501 0.034 Uiso calc R 1 1 . .
    H H24B 0.6237 0.5058 1.1111 0.034 Uiso calc R 1 1 . .
    C C25 0.28290(15) 0.51087(10) 0.45839(18) 0.0221(5) Uani d . 1 1 . .
    H H25A 0.3110 0.5526 0.4809 0.026 Uiso calc R 1 1 . .
    H H25B 0.2216 0.5174 0.4068 0.026 Uiso calc R 1 1 . .
    C C26 0.33506(15) 0.47263(11) 0.41181(18) 0.0232(5) Uani d . 1 1 . .
    H H26A 0.3402 0.4958 0.3532 0.028 Uiso calc R 1 1 . .
    H H26B 0.3955 0.4645 0.4645 0.028 Uiso calc R 1 1 . .
    C C27 0.34014(16) 0.36933(11) 0.34814(19) 0.0248(5) Uani d . 1 1 . .
    H H27A 0.4011 0.3673 0.4024 0.030 Uiso calc R 1 1 . .
    H H27B 0.3438 0.3817 0.2819 0.030 Uiso calc R 1 1 . .
    C C28 0.29609(16) 0.30617(12) 0.33660(17) 0.0252(5) Uani d . 1 1 . .
    H H28A 0.2347 0.3084 0.2834 0.030 Uiso calc R 1 1 . .
    H H28B 0.3290 0.2743 0.3145 0.030 Uiso calc R 1 1 . .
    C C29 0.25380(15) 0.23016(11) 0.43498(19) 0.0262(5) Uani d . 1 1 . .
    H H29A 0.2958 0.1952 0.4425 0.031 Uiso calc R 1 1 . .
    H H29B 0.2017 0.2244 0.3689 0.031 Uiso calc R 1 1 . .
    C C30 0.22527(15) 0.22969(11) 0.52449(19) 0.0242(5) Uani d . 1 1 . .
    H H30A 0.2067 0.1868 0.5350 0.029 Uiso calc R 1 1 . .
    H H30B 0.2748 0.2431 0.5890 0.029 Uiso calc R 1 1 . .
    C C31 0.12735(15) 0.28559(11) 0.58305(18) 0.0239(5) Uani d . 1 1 . .
    H H31A 0.1327 0.2466 0.6240 0.029 Uiso calc R 1 1 . .
    H H31B 0.0643 0.2985 0.5544 0.029 Uiso calc R 1 1 . .
    C C32 0.18207(15) 0.33657(11) 0.65367(17) 0.0215(5) Uani d . 1 1 . .
    H H32A 0.1629 0.3433 0.7115 0.026 Uiso calc R 1 1 . .
    H H32B 0.2454 0.3244 0.6832 0.026 Uiso calc R 1 1 . .
    C C33 0.21056(14) 0.44701(11) 0.65545(16) 0.0202(5) Uani d . 1 1 . .
    H H33A 0.2698 0.4358 0.7080 0.024 Uiso calc R 1 1 . .
    H H33B 0.1738 0.4624 0.6920 0.024 Uiso calc R 1 1 . .
    C C34 0.21908(14) 0.49757(10) 0.58484(17) 0.0209(5) Uani d . 1 1 . .
    H H34A 0.1611 0.5052 0.5271 0.025 Uiso calc R 1 1 . .
    H H34B 0.2394 0.5374 0.6237 0.025 Uiso calc R 1 1 . .
loop_
    _atom_site_aniso_label
    _atom_site_aniso_U_11
    _atom_site_aniso_U_22
    _atom_site_aniso_U_33
    _atom_site_aniso_U_12
    _atom_site_aniso_U_13
    _atom_site_aniso_U_23
    Sn1 0.00939(9) 0.01244(9) 0.01434(9) -0.00024(5) 0.00428(6) -0.00276(5)
    Sn2 0.00972(9) 0.01073(9) 0.01321(8) -0.00006(5) 0.00424(6) 0.00017(5)
    Cl1 0.0168(3) 0.0265(3) 0.0189(3) 0.00063(19) 0.0100(2) -0.0033(2)
    Cl2 0.0261(3) 0.0206(3) 0.0305(3) -0.0015(2) 0.0206(3) 0.0001(2)
    Cl3 0.0180(3) 0.0204(3) 0.0202(3) 0.00022(19) 0.0120(2) 0.0014(2)
    Cl4 0.0237(3) 0.0234(3) 0.0219(3) 0.0028(2) 0.0154(2) 0.0009(2)
    O1 0.0195(8) 0.0260(9) 0.0259(9) -0.0047(6) 0.0065(7) -0.0032(7)
    O2 0.0229(9) 0.0294(9) 0.0199(8) -0.0030(7) 0.0062(7) 0.0038(7)
    O3 0.0155(8) 0.0380(10) 0.0311(10) 0.0011(7) 0.0073(7) -0.0073(8)
    O4 0.0208(9) 0.0226(9) 0.0363(10) -0.0066(7) 0.0050(7) -0.0039(7)
    O5 0.0208(9) 0.0308(10) 0.0199(9) -0.0019(6) 0.0049(7) 0.0017(7)
    O6 0.0158(8) 0.0194(8) 0.0208(8) 0.0035(6) 0.0072(6) 0.0023(6)
    O7 0.0158(8) 0.0250(8) 0.0256(9) -0.0002(6) 0.0102(7) -0.0016(7)
    O8 0.0257(9) 0.0244(9) 0.0193(8) -0.0038(7) 0.0082(7) -0.0053(7)
    O9 0.0206(8) 0.0243(8) 0.0227(8) 0.0042(6) 0.0068(7) 0.0039(7)
    O10 0.0199(8) 0.0226(8) 0.0154(8) -0.0005(6) 0.0059(6) -0.0001(6)
    O1W 0.0111(8) 0.0309(10) 0.0195(9) 0.0005(6) 0.0026(6) -0.0115(7)
    O2W 0.0144(8) 0.0141(8) 0.0148(8) 0.0019(6) 0.0013(6) -0.0019(6)
    O3W 0.0091(8) 0.0235(8) 0.0134(8) -0.0011(6) 0.0041(6) 0.0008(6)
    O4W 0.0142(8) 0.0154(8) 0.0170(8) -0.0018(6) 0.0018(6) 0.0017(6)
    C1 0.0163(11) 0.0133(11) 0.0248(12) -0.0003(8) 0.0053(9) -0.0044(9)
    C2 0.0086(10) 0.0129(10) 0.0172(10) 0.0014(7) 0.0062(8) -0.0008(8)
    C3 0.0148(11) 0.0194(11) 0.0176(11) 0.0017(8) 0.0060(8) -0.0003(9)
    C4 0.0211(12) 0.0192(11) 0.0310(13) -0.0016(9) 0.0109(10) -0.0078(10)
    C5 0.0241(14) 0.0136(12) 0.0475(16) 0.0047(8) 0.0211(12) 0.0058(10)
    C6 0.0207(12) 0.0250(12) 0.0349(14) 0.0064(9) 0.0168(10) 0.0144(11)
    C7 0.0165(11) 0.0268(12) 0.0186(11) 0.0033(9) 0.0086(9) 0.0044(9)
    C8 0.0183(12) 0.0120(11) 0.0196(11) 0.0015(7) 0.0046(9) 0.0015(8)
    C9 0.0094(10) 0.0120(10) 0.0184(11) -0.0002(7) 0.0061(8) -0.0005(8)
    C10 0.0129(11) 0.0194(11) 0.0210(11) -0.0006(8) 0.0065(8) -0.0008(9)
    C11 0.0210(12) 0.0205(11) 0.0279(13) -0.0045(9) 0.0125(10) -0.0078(10)
    C12 0.0231(12) 0.0152(11) 0.0393(14) -0.0002(9) 0.0173(11) 0.0002(10)
    C13 0.0177(12) 0.0213(12) 0.0268(12) 0.0006(9) 0.0093(9) 0.0073(9)
    C14 0.0120(10) 0.0178(11) 0.0200(11) -0.0013(8) 0.0055(8) 0.0000(9)
    C15 0.0215(13) 0.0156(11) 0.0380(15) -0.0032(9) 0.0041(10) -0.0035(10)
    C16 0.0222(13) 0.0255(13) 0.0353(14) -0.0036(10) 0.0024(10) 0.0119(11)
    C17 0.0221(13) 0.0560(18) 0.0189(12) -0.0112(12) 0.0083(10) 0.0049(12)
    C18 0.0173(13) 0.0619(19) 0.0257(14) -0.0080(12) 0.0117(11) -0.0104(12)
    C19 0.0209(13) 0.0367(15) 0.0394(15) 0.0090(11) 0.0015(11) -0.0195(12)
    C20 0.0244(14) 0.0218(13) 0.0453(16) 0.0025(10) -0.0036(11) -0.0102(12)
    C21 0.0200(13) 0.0284(14) 0.0408(16) -0.0094(10) -0.0011(11) 0.0137(12)
    C22 0.0190(13) 0.0442(16) 0.0269(13) -0.0063(11) 0.0051(10) 0.0142(12)
    C23 0.0219(13) 0.0424(15) 0.0205(12) -0.0050(10) 0.0101(10) -0.0074(11)
    C24 0.0209(13) 0.0358(14) 0.0304(13) -0.0018(10) 0.0113(10) -0.0111(11)
    C25 0.0215(12) 0.0179(11) 0.0250(12) -0.0014(9) 0.0073(9) 0.0057(9)
    C26 0.0182(12) 0.0266(12) 0.0241(12) -0.0052(9) 0.0076(9) 0.0056(10)
    C27 0.0194(12) 0.0376(14) 0.0211(12) 0.0051(10) 0.0118(10) 0.0003(10)
    C28 0.0237(13) 0.0349(14) 0.0167(11) 0.0065(10) 0.0077(9) -0.0053(10)
    C29 0.0237(13) 0.0205(12) 0.0313(13) -0.0020(9) 0.0075(10) -0.0086(10)
    C30 0.0205(12) 0.0160(11) 0.0321(13) 0.0005(9) 0.0062(10) 0.0012(10)
    C31 0.0203(12) 0.0253(12) 0.0271(13) 0.0010(9) 0.0105(10) 0.0088(10)
    C32 0.0206(12) 0.0284(13) 0.0180(11) 0.0055(9) 0.0103(9) 0.0074(10)
    C33 0.0145(11) 0.0292(12) 0.0160(11) 0.0007(9) 0.0051(8) -0.0056(9)
    C34 0.0151(11) 0.0207(12) 0.0244(12) 0.0041(8) 0.0052(9) -0.0051(9)
loop_
    _geom_bond_atom_site_label_1
    _geom_bond_atom_site_label_2
    _geom_bond_site_symmetry_2
    _geom_bond_distance
    _geom_bond_publ_flag
    Sn1 C2 . 2.118(2) ?
    Sn1 C1 . 2.120(2) ?
    Sn1 O2W . 2.2377(15) ?
    Sn1 O1W . 2.2416(16) ?
    Sn1 Cl1 . 2.5495(5) ?
    Sn1 Cl2 . 2.5509(5) ?
    Sn2 C8 . 2.109(2) ?
    Sn2 C9 . 2.127(2) ?
    Sn2 O3W . 2.2174(15) ?
    Sn2 O4W . 2.2730(15) ?
    Sn2 Cl3 . 2.5435(5) ?
    Sn2 Cl4 . 2.5521(5) ?
    O1 C15 . 1.424(3) ?
    O1 C24 . 1.438(3) ?
    O2 C16 . 1.428(3) ?
    O2 C17 . 1.438(3) ?
    O3 C19 . 1.431(3) ?
    O3 C18 . 1.429(3) ?
    O4 C20 . 1.419(3) ?
    O4 C21 . 1.428(3) ?
    O5 C23 . 1.412(3) ?
    O5 C22 . 1.426(3) ?
    O6 C25 . 1.428(3) ?
    O6 C34 . 1.429(2) ?
    O7 C26 . 1.425(3) ?
    O7 C27 . 1.425(3) ?
    O8 C28 . 1.423(3) ?
    O8 C29 . 1.427(3) ?
    O9 C30 . 1.419(3) ?
    O9 C31 . 1.425(3) ?
    O10 C32 . 1.426(3) ?
    O10 C33 . 1.434(3) ?
    O1W H11 . 0.833(10) ?
    O1W H12 . 0.839(10) ?
    O2W H21 . 0.831(9) ?
    O2W H22 . 0.836(9) ?
    O3W H31 . 0.837(9) ?
    O3W H32 . 0.839(9) ?
    O4W H41 . 0.839(9) ?
    O4W H42 . 0.843(9) ?
    C1 H1A . 0.9800 ?
    C1 H1B . 0.9800 ?
    C1 H1C . 0.9800 ?
    C2 C3 . 1.392(3) ?
    C2 C7 . 1.395(3) ?
    C3 C4 . 1.391(3) ?
    C3 H3 . 0.9500 ?
    C4 C5 . 1.385(3) ?
    C4 H4 . 0.9500 ?
    C5 C6 . 1.384(3) ?
    C5 H5 . 0.9500 ?
    C6 C7 . 1.387(3) ?
    C6 H6 . 0.9500 ?
    C7 H7 . 0.9500 ?
    C8 H8A . 0.9800 ?
    C8 H8B . 0.9800 ?
    C8 H8C . 0.9800 ?
    C9 C14 . 1.389(3) ?
    C9 C10 . 1.397(3) ?
    C10 C11 . 1.389(3) ?
    C10 H10 . 0.9500 ?
    C11 C12 . 1.390(3) ?
    C11 H11A . 0.9500 ?
    C12 C13 . 1.387(3) ?
    C12 H12A . 0.9500 ?
    C13 C14 . 1.388(3) ?
    C13 H13 . 0.9500 ?
    C14 H14 . 0.9500 ?
    C15 C16 . 1.502(4) ?
    C15 H15A . 0.9900 ?
    C15 H15B . 0.9900 ?
    C16 H16A . 0.9900 ?
    C16 H16B . 0.9900 ?
    C17 C18 . 1.497(4) ?
    C17 H17A . 0.9900 ?
    C17 H17B . 0.9900 ?
    C18 H18A . 0.9900 ?
    C18 H18B . 0.9900 ?
    C19 C20 . 1.499(4) ?
    C19 H19A . 0.9900 ?
    C19 H19B . 0.9900 ?
    C20 H20A . 0.9900 ?
    C20 H20B . 0.9900 ?
    C21 C22 . 1.498(4) ?
    C21 H21A . 0.9900 ?
    C21 H21B . 0.9900 ?
    C22 H22A . 0.9900 ?
    C22 H22B . 0.9900 ?
    C23 C24 . 1.495(3) ?
    C23 H23A . 0.9900 ?
    C23 H23B . 0.9900 ?
    C24 H24A . 0.9900 ?
    C24 H24B . 0.9900 ?
    C25 C26 . 1.505(3) ?
    C25 H25A . 0.9900 ?
    C25 H25B . 0.9900 ?
    C26 H26A . 0.9900 ?
    C26 H26B . 0.9900 ?
    C27 C28 . 1.501(3) ?
    C27 H27A . 0.9900 ?
    C27 H27B . 0.9900 ?
    C28 H28A . 0.9900 ?
    C28 H28B . 0.9900 ?
    C29 C30 . 1.505(3) ?
    C29 H29A . 0.9900 ?
    C29 H29B . 0.9900 ?
    C30 H30A . 0.9900 ?
    C30 H30B . 0.9900 ?
    C31 C32 . 1.501(3) ?
    C31 H31A . 0.9900 ?
    C31 H31B . 0.9900 ?
    C32 H32A . 0.9900 ?
    C32 H32B . 0.9900 ?
    C33 C34 . 1.504(3) ?
    C33 H33A . 0.9900 ?
    C33 H33B . 0.9900 ?
    C34 H34A . 0.9900 ?
    C34 H34B . 0.9900 ?
loop_
    _geom_angle_atom_site_label_1
    _geom_angle_atom_site_label_2
    _geom_angle_atom_site_label_3
    _geom_angle_site_symmetry_1
    _geom_angle_site_symmetry_3
    _geom_angle
    _geom_angle_publ_flag
    C2 Sn1 C1 . . 178.92(8) ?
    C2 Sn1 O2W . . 89.73(6) ?
    C1 Sn1 O2W . . 89.95(7) ?
    C2 Sn1 O1W . . 88.93(7) ?
    C1 Sn1 O1W . . 91.35(7) ?
    O2W Sn1 O1W . . 177.35(6) ?
    C2 Sn1 Cl1 . . 91.02(5) ?
    C1 Sn1 Cl1 . . 87.95(6) ?
    O2W Sn1 Cl1 . . 89.17(4) ?
    O1W Sn1 Cl1 . . 88.56(5) ?
    C2 Sn1 Cl2 . . 90.95(5) ?
    C1 Sn1 Cl2 . . 90.08(6) ?
    O2W Sn1 Cl2 . . 91.10(4) ?
    O1W Sn1 Cl2 . . 91.20(5) ?
    Cl1 Sn1 Cl2 . . 178.012(18) ?
    C8 Sn2 C9 . . 175.34(8) ?
    C8 Sn2 O3W . . 94.46(7) ?
    C9 Sn2 O3W . . 90.19(7) ?
    C8 Sn2 O4W . . 87.91(7) ?
    C9 Sn2 O4W . . 87.45(7) ?
    O3W Sn2 O4W . . 177.39(5) ?
    C8 Sn2 Cl3 . . 88.51(6) ?
    C9 Sn2 Cl3 . . 91.39(5) ?
    O3W Sn2 Cl3 . . 87.29(4) ?
    O4W Sn2 Cl3 . . 93.89(4) ?
    C8 Sn2 Cl4 . . 90.38(6) ?
    C9 Sn2 Cl4 . . 90.27(5) ?
    O3W Sn2 Cl4 . . 85.95(4) ?
    O4W Sn2 Cl4 . . 92.93(4) ?
    Cl3 Sn2 Cl4 . . 173.042(18) ?
    C15 O1 C24 . . 114.49(18) ?
    C16 O2 C17 . . 114.33(18) ?
    C19 O3 C18 . . 113.14(19) ?
    C20 O4 C21 . . 115.69(19) ?
    C23 O5 C22 . . 113.15(19) ?
    C25 O6 C34 . . 114.93(16) ?
    C26 O7 C27 . . 113.27(17) ?
    C28 O8 C29 . . 114.58(17) ?
    C30 O9 C31 . . 114.45(17) ?
    C32 O10 C33 . . 113.18(17) ?
    Sn1 O1W H11 . . 122(2) ?
    Sn1 O1W H12 . . 126(2) ?
    H11 O1W H12 . . 109.6(16) ?
    Sn1 O2W H21 . . 120.2(16) ?
    Sn1 O2W H22 . . 124.8(16) ?
    H21 O2W H22 . . 110.0(15) ?
    Sn2 O3W H31 . . 121.8(18) ?
    Sn2 O3W H32 . . 125.0(18) ?
    H31 O3W H32 . . 109.5(15) ?
    Sn2 O4W H41 . . 129.7(16) ?
    Sn2 O4W H42 . . 117.5(17) ?
    H41 O4W H42 . . 107.9(15) ?
    Sn1 C1 H1A . . 109.5 ?
    Sn1 C1 H1B . . 109.5 ?
    H1A C1 H1B . . 109.5 ?
    Sn1 C1 H1C . . 109.5 ?
    H1A C1 H1C . . 109.5 ?
    H1B C1 H1C . . 109.5 ?
    C3 C2 C7 . . 119.1(2) ?
    C3 C2 Sn1 . . 121.43(15) ?
    C7 C2 Sn1 . . 119.47(15) ?
    C2 C3 C4 . . 120.4(2) ?
    C2 C3 H3 . . 119.8 ?
    C4 C3 H3 . . 119.8 ?
    C5 C4 C3 . . 119.8(2) ?
    C5 C4 H4 . . 120.1 ?
    C3 C4 H4 . . 120.1 ?
    C6 C5 C4 . . 120.2(2) ?
    C6 C5 H5 . . 119.9 ?
    C4 C5 H5 . . 119.9 ?
    C5 C6 C7 . . 120.1(2) ?
    C5 C6 H6 . . 120.0 ?
    C7 C6 H6 . . 120.0 ?
    C6 C7 C2 . . 120.4(2) ?
    C6 C7 H7 . . 119.8 ?
    C2 C7 H7 . . 119.8 ?
    Sn2 C8 H8A . . 109.5 ?
    Sn2 C8 H8B . . 109.5 ?
    H8A C8 H8B . . 109.5 ?
    Sn2 C8 H8C . . 109.5 ?
    H8A C8 H8C . . 109.5 ?
    H8B C8 H8C . . 109.5 ?
    C14 C9 C10 . . 119.1(2) ?
    C14 C9 Sn2 . . 121.54(15) ?
    C10 C9 Sn2 . . 119.39(15) ?
    C11 C10 C9 . . 120.4(2) ?
    C11 C10 H10 . . 119.8 ?
    C9 C10 H10 . . 119.8 ?
    C10 C11 C12 . . 120.0(2) ?
    C10 C11 H11A . . 120.0 ?
    C12 C11 H11A . . 120.0 ?
    C13 C12 C11 . . 119.7(2) ?
    C13 C12 H12A . . 120.1 ?
    C11 C12 H12A . . 120.1 ?
    C14 C13 C12 . . 120.2(2) ?
    C14 C13 H13 . . 119.9 ?
    C12 C13 H13 . . 119.9 ?
    C13 C14 C9 . . 120.6(2) ?
    C13 C14 H14 . . 119.7 ?
    C9 C14 H14 . . 119.7 ?
    O1 C15 C16 . . 108.00(19) ?
    O1 C15 H15A . . 110.1 ?
    C16 C15 H15A . . 110.1 ?
    O1 C15 H15B . . 110.1 ?
    C16 C15 H15B . . 110.1 ?
    H15A C15 H15B . . 108.4 ?
    O2 C16 C15 . . 108.16(19) ?
    O2 C16 H16A . . 110.1 ?
    C15 C16 H16A . . 110.1 ?
    O2 C16 H16B . . 110.1 ?
    C15 C16 H16B . . 110.1 ?
    H16A C16 H16B . . 108.4 ?
    O2 C17 C18 . . 107.84(19) ?
    O2 C17 H17A . . 110.1 ?
    C18 C17 H17A . . 110.1 ?
    O2 C17 H17B . . 110.1 ?
    C18 C17 H17B . . 110.1 ?
    H17A C17 H17B . . 108.5 ?
    O3 C18 C17 . . 108.82(19) ?
    O3 C18 H18A . . 109.9 ?
    C17 C18 H18A . . 109.9 ?
    O3 C18 H18B . . 109.9 ?
    C17 C18 H18B . . 109.9 ?
    H18A C18 H18B . . 108.3 ?
    O3 C19 C20 . . 107.94(19) ?
    O3 C19 H19A . . 110.1 ?
    C20 C19 H19A . . 110.1 ?
    O3 C19 H19B . . 110.1 ?
    C20 C19 H19B . . 110.1 ?
    H19A C19 H19B . . 108.4 ?
    O4 C20 C19 . . 108.1(2) ?
    O4 C20 H20A . . 110.1 ?
    C19 C20 H20A . . 110.1 ?
    O4 C20 H20B . . 110.1 ?
    C19 C20 H20B . . 110.1 ?
    H20A C20 H20B . . 108.4 ?
    O4 C21 C22 . . 107.80(19) ?
    O4 C21 H21A . . 110.1 ?
    C22 C21 H21A . . 110.1 ?
    O4 C21 H21B . . 110.1 ?
    C22 C21 H21B . . 110.1 ?
    H21A C21 H21B . . 108.5 ?
    O5 C22 C21 . . 108.3(2) ?
    O5 C22 H22A . . 110.0 ?
    C21 C22 H22A . . 110.0 ?
    O5 C22 H22B . . 110.0 ?
    C21 C22 H22B . . 110.0 ?
    H22A C22 H22B . . 108.4 ?
    O5 C23 C24 . . 107.61(19) ?
    O5 C23 H23A . . 110.2 ?
    C24 C23 H23A . . 110.2 ?
    O5 C23 H23B . . 110.2 ?
    C24 C23 H23B . . 110.2 ?
    H23A C23 H23B . . 108.5 ?
    O1 C24 C23 . . 111.95(18) ?
    O1 C24 H24A . . 109.2 ?
    C23 C24 H24A . . 109.2 ?
    O1 C24 H24B . . 109.2 ?
    C23 C24 H24B . . 109.2 ?
    H24A C24 H24B . . 107.9 ?
    O6 C25 C26 . . 107.04(17) ?
    O6 C25 H25A . . 110.3 ?
    C26 C25 H25A . . 110.3 ?
    O6 C25 H25B . . 110.3 ?
    C26 C25 H25B . . 110.3 ?
    H25A C25 H25B . . 108.6 ?
    O7 C26 C25 . . 107.88(17) ?
    O7 C26 H26A . . 110.1 ?
    C25 C26 H26A . . 110.1 ?
    O7 C26 H26B . . 110.1 ?
    C25 C26 H26B . . 110.1 ?
    H26A C26 H26B . . 108.4 ?
    O7 C27 C28 . . 108.73(18) ?
    O7 C27 H27A . . 109.9 ?
    C28 C27 H27A . . 109.9 ?
    O7 C27 H27B . . 109.9 ?
    C28 C27 H27B . . 109.9 ?
    H27A C27 H27B . . 108.3 ?
    O8 C28 C27 . . 108.10(18) ?
    O8 C28 H28A . . 110.1 ?
    C27 C28 H28A . . 110.1 ?
    O8 C28 H28B . . 110.1 ?
    C27 C28 H28B . . 110.1 ?
    H28A C28 H28B . . 108.4 ?
    O8 C29 C30 . . 108.63(18) ?
    O8 C29 H29A . . 110.0 ?
    C30 C29 H29A . . 110.0 ?
    O8 C29 H29B . . 110.0 ?
    C30 C29 H29B . . 110.0 ?
    H29A C29 H29B . . 108.3 ?
    O9 C30 C29 . . 107.13(19) ?
    O9 C30 H30A . . 110.3 ?
    C29 C30 H30A . . 110.3 ?
    O9 C30 H30B . . 110.3 ?
    C29 C30 H30B . . 110.3 ?
    H30A C30 H30B . . 108.5 ?
    O9 C31 C32 . . 112.95(18) ?
    O9 C31 H31A . . 109.0 ?
    C32 C31 H31A . . 109.0 ?
    O9 C31 H31B . . 109.0 ?
    C32 C31 H31B . . 109.0 ?
    H31A C31 H31B . . 107.8 ?
    O10 C32 C31 . . 107.87(17) ?
    O10 C32 H32A . . 110.1 ?
    C31 C32 H32A . . 110.1 ?
    O10 C32 H32B . . 110.1 ?
    C31 C32 H32B . . 110.1 ?
    H32A C32 H32B . . 108.4 ?
    O10 C33 C34 . . 108.52(17) ?
    O10 C33 H33A . . 110.0 ?
    C34 C33 H33A . . 110.0 ?
    O10 C33 H33B . . 110.0 ?
    C34 C33 H33B . . 110.0 ?
    H33A C33 H33B . . 108.4 ?
    O6 C34 C33 . . 107.53(17) ?
    O6 C34 H34A . . 110.2 ?
    C33 C34 H34A . . 110.2 ?
    O6 C34 H34B . . 110.2 ?
    C33 C34 H34B . . 110.2 ?
    H34A C34 H34B . . 108.5 ?
loop_
    _geom_torsion_atom_site_label_1
    _geom_torsion_atom_site_label_2
    _geom_torsion_atom_site_label_3
    _geom_torsion_atom_site_label_4
    _geom_torsion_site_symmetry_1
    _geom_torsion_site_symmetry_2
    _geom_torsion_site_symmetry_3
    _geom_torsion_site_symmetry_4
    _geom_torsion
    _geom_torsion_publ_flag
    O2W Sn1 C2 C3 . . . . 47.21(16) ?
    O1W Sn1 C2 C3 . . . . -135.08(16) ?
    Cl1 Sn1 C2 C3 . . . . 136.38(15) ?
    Cl2 Sn1 C2 C3 . . . . -43.89(15) ?
    O2W Sn1 C2 C7 . . . . -132.65(15) ?
    O1W Sn1 C2 C7 . . . . 45.07(15) ?
    Cl1 Sn1 C2 C7 . . . . -43.48(15) ?
    Cl2 Sn1 C2 C7 . . . . 136.25(15) ?
    C7 C2 C3 C4 . . . . 1.9(3) ?
    Sn1 C2 C3 C4 . . . . -177.93(15) ?
    C2 C3 C4 C5 . . . . -2.4(3) ?
    C3 C4 C5 C6 . . . . 0.7(3) ?
    C4 C5 C6 C7 . . . . 1.5(3) ?
    C5 C6 C7 C2 . . . . -2.0(3) ?
    C3 C2 C7 C6 . . . . 0.2(3) ?
    Sn1 C2 C7 C6 . . . . -179.89(15) ?
    O3W Sn2 C9 C14 . . . . 132.02(16) ?
    O4W Sn2 C9 C14 . . . . -46.85(16) ?
    Cl3 Sn2 C9 C14 . . . . -140.69(15) ?
    Cl4 Sn2 C9 C14 . . . . 46.07(16) ?
    O3W Sn2 C9 C10 . . . . -46.41(16) ?
    O4W Sn2 C9 C10 . . . . 134.72(16) ?
    Cl3 Sn2 C9 C10 . . . . 40.88(15) ?
    Cl4 Sn2 C9 C10 . . . . -132.36(15) ?
    C14 C9 C10 C11 . . . . -0.8(3) ?
    Sn2 C9 C10 C11 . . . . 177.71(15) ?
    C9 C10 C11 C12 . . . . 2.0(3) ?
    C10 C11 C12 C13 . . . . -0.8(3) ?
    C11 C12 C13 C14 . . . . -1.5(3) ?
    C12 C13 C14 C9 . . . . 2.7(3) ?
    C10 C9 C14 C13 . . . . -1.6(3) ?
    Sn2 C9 C14 C13 . . . . 179.99(15) ?
    C24 O1 C15 C16 . . . . 170.03(18) ?
    C17 O2 C16 C15 . . . . 162.70(18) ?
    O1 C15 C16 O2 . . . . -70.0(2) ?
    C16 O2 C17 C18 . . . . -177.70(19) ?
    C19 O3 C18 C17 . . . . -166.6(2) ?
    O2 C17 C18 O3 . . . . 63.0(2) ?
    C18 O3 C19 C20 . . . . 163.1(2) ?
    C21 O4 C20 C19 . . . . 168.37(18) ?
    O3 C19 C20 O4 . . . . -65.0(2) ?
    C20 O4 C21 C22 . . . . -165.08(19) ?
    C23 O5 C22 C21 . . . . -164.31(18) ?
    O4 C21 C22 O5 . . . . 67.1(2) ?
    C22 O5 C23 C24 . . . . -171.88(18) ?
    C15 O1 C24 C23 . . . . -86.3(2) ?
    O5 C23 C24 O1 . . . . -59.4(2) ?
    C34 O6 C25 C26 . . . . -166.02(17) ?
    C27 O7 C26 C25 . . . . -168.96(18) ?
    O6 C25 C26 O7 . . . . 62.8(2) ?
    C26 O7 C27 C28 . . . . 166.69(18) ?
    C29 O8 C28 C27 . . . . 178.94(18) ?
    O7 C27 C28 O8 . . . . -61.8(2) ?
    C28 O8 C29 C30 . . . . -157.78(18) ?
    C31 O9 C30 C29 . . . . -170.11(17) ?
    O8 C29 C30 O9 . . . . 70.7(2) ?
    C30 O9 C31 C32 . . . . 83.9(2) ?
    C33 O10 C32 C31 . . . . 173.00(17) ?
    O9 C31 C32 O10 . . . . 61.4(2) ?
    C32 O10 C33 C34 . . . . 162.44(17) ?
    C25 O6 C34 C33 . . . . 165.49(17) ?
    O10 C33 C34 O6 . . . . -67.5(2) ?
loop_
    _geom_hbond_atom_site_label_D
    _geom_hbond_atom_site_label_H
    _geom_hbond_atom_site_label_A
    _geom_hbond_site_symmetry_A
    _geom_hbond_distance_DH
    _geom_hbond_distance_HA
    _geom_hbond_distance_DA
    _geom_hbond_angle_DHA
    O1W H11 O1 . 0.830(10)
                         2.02(2) 2.802(2) 156(3)
    O1W H12 O3 . 0.840(10)
                         1.930(10)
                                 2.758(2) 171(3)
    O2W H21 O6 . 0.830(10)
                         1.870(10)
                                 2.696(2) 174(2)
    O2W H22 O8 . 0.840(10)
                         1.850(10)
                                 2.678(2) 170(2)
    O3W H31 O7 . 0.840(10)
                         1.930(10)
                                 2.738(2) 163(3)
    O3W H32 O10 . 0.840(10)
                          1.930(10)
                                  2.758(2) 168(3)
    O4W H41 O2 1_454 0.840(10)
                             1.870(10)
                                     2.710(2) 174(2)
    O4W H42 O4 1_454 0.840(10)
                             1.860(10)
                                     2.700(2) 179(2)
