# Supplementary material for: Diaqua­dichloridomethyl­phenyl­tin(IV)–1,4,7,10,13-penta­oxacyclo­penta­decane (1/1)
Source: Acta Crystallogr Sect E Struct Rep Online. 2012 Jan 31;68(Pt 2):m213. doi: 10.1107/S1600536812002693 (PMC3274929; doi:10.1107/S1600536812002693)
Supplement: Supplementary file 2 [file e-68-0m213-Isup2.hkl]

# 
# h,k,l, Fc-squared, Fo-squared, sigma(Fo-squared) and status flag 
# 
data_I
_shelx_title '  P21/c   Peak/hole Sn1 Sn1' 
_shelx_refln_list_code          4 
_shelx_F_calc_maximum      973.11 
_exptl_crystal_F_000      2192.00 
_reflns_d_resolution_high  0.7680 
 
loop_ 
 _symmetry_equiv_pos_as_xyz 
 'x, y, z' 
 '-x, y+1/2, -z+1/2' 
 '-x, -y, -z' 
 'x, -y-1/2, z-1/2' 
 
_cell_length_a    16.4338 
_cell_length_b    21.2112 
_cell_length_c    14.0347 
_cell_angle_alpha  90.000 
_cell_angle_beta  113.325 
_cell_angle_gamma  90.000 
 
_shelx_F_squared_multiplier     1.000 
 
loop_ 
 _refln_index_h 
 _refln_index_k 
 _refln_index_l 
 _refln_F_squared_calc 
 _refln_F_squared_meas 
 _refln_F_squared_sigma 
 _refln_observed_status 
   2   0   0    68337.27    85283.23    544.80 o 
   3   0   0       53.59       56.77     14.66 o 
   4   0   0   211198.97   222982.27   2297.37 o 
   5   0   0      370.01      376.33     52.33 o 
   6   0   0   154939.81   158222.44   1792.26 o 
   7   0   0       40.49       45.61     14.34 o 
   8   0   0    60722.04    62401.26    397.13 o 
   9   0   0      346.72      345.18     43.96 o 
  10   0   0    89229.20    89531.38    466.76 o 
  11   0   0       70.51      101.44     20.85 o 
  12   0   0    54120.61    54626.32   1123.23 o 
  13   0   0      137.79      156.14     76.79 o 
  14   0   0   110102.93   109664.13   1765.16 o 
  15   0   0        2.15      108.87     67.47 o 
  16   0   0    15495.49    16590.34    753.90 o 
  17   0   0       13.20       21.05     49.37 o 
  18   0   0    11523.99    12492.08    711.65 o 
  19   0   0       21.92      -81.76     81.76 o 
   2   1   0       78.66       74.50     10.24 o 
   3   1   0      429.59      477.03     30.43 o 
   4   1   0     1907.85     1772.71     43.05 o 
   5   1   0       96.26      100.78     11.60 o 
   6   1   0     6682.29     6790.19     99.18 o 
   7   1   0      488.97      477.98     26.50 o 
   8   1   0     1209.61     1019.39     33.40 o 
   9   1   0       64.05       50.22      8.00 o 
  10   1   0     1391.61     1206.20     42.69 o 
  11   1   0       62.22       68.77     14.97 o 
  12   1   0      242.58      266.34     55.61 o 
  13   1   0      553.79      484.33     84.69 o 
  14   1   0      693.51      723.33    113.32 o 
  15   1   0      216.09      169.82     54.99 o 
  16   1   0     5583.59     5924.76    319.63 o 
  17   1   0        0.42       -0.52     48.65 o 
  18   1   0      243.94      228.37     56.28 o 
  19   1   0      648.47      491.50    141.45 o 
   1   2   0    18706.14    15916.81   2602.23 o 
   2   2   0      527.08      445.32     28.96 o 
   3   2   0    68197.85    72475.36    876.99 o 
   4   2   0       39.60       24.38      4.78 o 
   5   2   0     8435.24     8920.04    118.41 o 
   6   2   0       87.77       66.87     12.86 o 
   7   2   0      712.59      874.89     36.49 o 
   8   2   0       29.44       15.53      7.85 o 
   9   2   0     2118.00     2157.60     61.43 o 
  10   2   0       93.35       55.49      7.56 o 
  11   2   0     5134.12     4994.77    185.60 o 
  12   2   0       18.27       15.43      9.61 o 
  13   2   0       24.39       48.41      8.69 o 
  14   2   0       79.05      198.62     60.90 o 
  15   2   0     1592.67     1713.12    163.67 o 
  16   2   0      111.83      128.62     76.25 o 
  17   2   0       55.18       49.53     33.21 o 
  18   2   0      191.15      149.66     47.82 o 
  19   2   0        1.22      -12.20     89.14 o 
   1   3   0       81.88       82.61      8.47 o 
   2   3   0      511.23      515.32     20.12 o 
   3   3   0     1423.54     1356.34     42.73 o 
   4   3   0       28.42       32.96      6.45 o 
   5   3   0     1481.93     1433.89     37.95 o 
   6   3   0      449.63      450.77     22.13 o 
   7   3   0       67.86       55.04      9.48 o 
   8   3   0      421.27      336.35     54.99 o 
   9   3   0     1386.35     1396.37     47.31 o 
  10   3   0     2553.12     2435.32     59.71 o 
  11   3   0      437.94      429.75     25.16 o 
  12   3   0        3.30       47.06     12.53 o 
  13   3   0       69.24       56.36     10.46 o 
  14   3   0     1420.12     1186.63     86.45 o 
  15   3   0       38.43       21.57     70.22 o 
  16   3   0     3788.53     3816.73    258.38 o 
  17   3   0     3874.97     3795.00    266.65 o 
  18   3   0     1352.44     1310.65    162.38 o 
  19   3   0      325.45      255.52     97.33 o 
   0   4   0   161439.92   160467.14   1231.04 o 
   1   4   0        9.02       13.42      4.29 o 
   2   4   0   326471.59   323163.53   2508.63 o 
   3   4   0        4.98        3.63      4.44 o 
   4   4   0      128.38      280.05     18.33 o 
   5   4   0        0.28        3.15      4.12 o 
   6   4   0    39458.10    40137.01    332.08 o 
   7   4   0      169.95      177.43     14.25 o 
   8   4   0    18900.32    19030.80    155.30 o 
   9   4   0       16.75        7.31      6.30 o 
  10   4   0    37448.96    36732.32    428.93 o 
  11   4   0       57.19       57.51     13.53 o 
  12   4   0    78325.86    77487.66   1001.36 o 
  13   4   0      509.37      402.94     31.49 o 
  14   4   0    36518.55    34959.75    418.97 o 
  15   4   0       85.60       56.67     61.74 o 
  16   4   0    32767.00    32460.33    747.52 o 
  17   4   0       90.65       68.58     41.75 o 
  18   4   0     2757.01     2703.45    232.23 o 
  19   4   0      126.91       82.61     49.15 o 
   1   5   0       49.61       71.46      9.64 o 
   2   5   0     1182.25     1142.69     34.95 o 
   3   5   0      306.15      254.84     16.29 o 
   4   5   0     4727.20     4502.88     76.27 o 
   5   5   0      240.18      248.16     17.48 o 
   6   5   0     5074.72     4889.51     76.76 o 
   7   5   0       47.15       51.42      7.70 o 
   8   5   0     2663.55     2506.64     60.84 o 
   9   5   0      304.23      284.57     20.62 o 
  10   5   0      720.74      686.20     35.57 o 
  11   5   0      224.06      210.95     21.52 o 
  12   5   0      288.29      371.57     45.05 o 
  13   5   0      616.81      582.14     51.65 o 
  14   5   0      267.79      240.34     26.37 o 
  15   5   0      340.65      355.61     83.11 o 
  16   5   0      873.28     1044.39    205.15 o 
  17   5   0      155.12       44.57     39.92 o 
  18   5   0      126.49       96.40     56.94 o 
  19   5   0       24.61       39.50     50.28 o 
   0   6   0     5439.34     5079.61    145.76 o 
   1   6   0    96637.14    93198.75    929.91 o 
   2   6   0     1207.17     1192.72     35.68 o 
   3   6   0     2124.90     1893.61     46.46 o 
   4   6   0       21.16       20.53      7.15 o 
   5   6   0     4215.41     3923.32     73.61 o 
   6   6   0      170.87      171.03     16.33 o 
   7   6   0    10588.73    10919.40    119.79 o 
   8   6   0      211.86      173.08     26.77 o 
   9   6   0     8834.47     8741.84    117.80 o 
  10   6   0      340.42      331.04     22.49 o 
  11   6   0     6538.62     6546.28    119.90 o 
  12   6   0      939.29      929.73     70.75 o 
  13   6   0    15421.14    14938.43    280.59 o 
  14   6   0      639.15      640.95     97.65 o 
  15   6   0     7657.88     7538.41    582.95 o 
  16   6   0      370.48      402.14    106.54 o 
  17   6   0     1924.58     1798.74    184.30 o 
  18   6   0      294.93      153.86     53.92 o 
  19   6   0     1541.95     1495.11    256.37 o 
   1   7   0        0.14        6.26      6.66 o 
   2   7   0      515.84      557.41     26.08 o 
   3   7   0      123.64      106.52     11.97 o 
   4   7   0     1156.23     1064.58     38.88 o 
   5   7   0     3659.86     3536.96     69.85 o 
   6   7   0      388.52      315.85     21.80 o 
   7   7   0     1018.11     1097.40     39.83 o 
   8   7   0     3840.92     3743.85     80.21 o 
   9   7   0        4.45        5.52      7.10 o 
  10   7   0      921.55      942.49     40.16 o 
  11   7   0       30.59       26.20      9.38 o 
  12   7   0       24.49      105.34     31.83 o 
  13   7   0       30.63       37.98     20.25 o 
  14   7   0      115.40      122.53     54.48 o 
  15   7   0      735.28      855.36    128.31 o 
  16   7   0     1096.31     1151.78    138.19 o 
  17   7   0      668.58      803.84    122.25 o 
  18   7   0      847.44      754.23    125.80 o 
  19   7   0     1952.06     2425.08    320.50 o 
   0   8   0   353511.34   346305.16   1042.55 o 
   1   8   0     2465.72     2244.60     62.14 o 
   2   8   0   123751.53   124048.47    899.24 o 
   3   8   0      415.60      361.29     20.54 o 
   4   8   0    20576.79    20117.92    166.27 o 
   5   8   0     1035.64     1034.34     39.74 o 
   6   8   0    22757.33    23593.67    195.27 o 
   7   8   0       28.09       19.14      6.21 o 
   8   8   0    42585.39    43961.60    452.02 o 
   9   8   0     1361.01     1295.99     50.91 o 
  10   8   0    13848.22    14151.28    168.34 o 
  11   8   0      863.68      810.77     40.78 o 
  12   8   0    56484.77    57135.48    665.62 o 
  13   8   0      780.52      746.40     67.47 o 
  14   8   0    38359.04    38037.39    750.78 o 
  15   8   0     1467.50     1516.92    158.30 o 
  16   8   0    10186.54    10442.21    427.96 o 
  17   8   0      671.64      566.13    104.88 o 
  18   8   0     5820.47     5761.26    343.95 o 
   1   9   0     1020.40     1043.39     32.98 o 
   2   9   0      476.85      475.67     26.61 o 
   3   9   0      250.85      264.65     18.73 o 
   4   9   0      293.92      349.36     23.17 o 
   5   9   0     2116.39     2159.15     59.43 o 
   6   9   0      184.58      176.73     16.73 o 
   7   9   0      210.85      210.07     21.06 o 
   8   9   0      195.54      268.20     24.08 o 
   9   9   0       12.80        9.32      9.37 o 
  10   9   0        1.36        6.66     12.05 o 
  11   9   0        8.02       12.73     11.21 o 
  12   9   0        1.58       11.28     13.77 o 
  13   9   0     2517.14     2493.73     93.08 o 
  14   9   0     1326.94     1482.66    158.49 o 
  15   9   0      496.63      435.84     86.95 o 
  16   9   0      117.44      137.71     56.32 o 
  17   9   0      465.71      558.41    108.59 o 
  18   9   0      267.85      112.79     53.94 o 
   0  10   0     6178.22     5822.69    119.11 o 
   1  10   0   168358.11   172853.69    876.26 o 
   2  10   0     1782.72     1689.50     44.68 o 
   3  10   0    74449.32    75403.73    503.36 o 
   4  10   0     1770.09     1767.25     51.44 o 
   5  10   0     6836.85     7332.20    113.48 o 
   6  10   0       49.41       54.85     11.78 o 
   7  10   0    49767.92    51665.55    575.77 o 
   8  10   0      222.29      180.00     19.63 o 
   9  10   0    17347.83    17659.08    213.39 o 
  10  10   0     1365.24     1304.01     55.70 o 
  11  10   0    28148.76    28780.98    359.53 o 
  12  10   0      407.95      387.74     39.07 o 
  13  10   0    31724.31    32320.75    508.04 o 
  14  10   0      996.50     1089.23    107.36 o 
  15  10   0    13531.34    13344.97    466.85 o 
  16  10   0      551.69      496.27     94.42 o 
  17  10   0    11172.39    10855.66    456.67 o 
  18  10   0      129.21       32.64     47.92 o 
   1  11   0     3716.01     3700.41     68.65 o 
   2  11   0      124.73       71.09     10.74 o 
   3  11   0     4866.25     4781.20     89.30 o 
   4  11   0      888.66      898.26     38.76 o 
   5  11   0      368.73      281.68     39.46 o 
   6  11   0     2715.29     2539.25     79.15 o 
   7  11   0        7.39        6.78      7.82 o 
   8  11   0      734.97      738.36     45.44 o 
   9  11   0     1152.10     1038.22     60.45 o 
  10  11   0     1175.89     1232.12     61.97 o 
  11  11   0      150.90       79.76     36.80 o 
  12  11   0      173.84      203.59     28.92 o 
  13  11   0       70.36      145.26     34.22 o 
  14  11   0      847.81      813.89     94.97 o 
  15  11   0      909.68     1042.14    136.40 o 
  16  11   0      567.97      496.38     94.64 o 
  17  11   0     3421.58     3596.87    265.94 o 
  18  11   0     1408.69     1281.81    224.99 o 
   0  12   0    64438.02    62708.65    503.49 o 
   1  12   0     5711.94     5274.19     90.11 o 
   2  12   0    38002.00    37486.79    295.35 o 
   3  12   0      221.74      195.72     17.69 o 
   4  12   0     1087.41      872.51     45.04 o 
   5  12   0      224.46      219.10     20.62 o 
   6  12   0     7558.35     7562.85    129.53 o 
   7  12   0     1209.33     1199.64     64.04 o 
   8  12   0    10352.82    10389.86    209.73 o 
   9  12   0      400.72      422.30     39.47 o 
  10  12   0    10393.00    10672.59    185.99 o 
  11  12   0     2277.54     2330.17    116.17 o 
  12  12   0    18924.44    18068.13    372.46 o 
  13  12   0     1526.34     1640.22    131.05 o 
  14  12   0    20340.06    20631.38    482.96 o 
  15  12   0     2068.97     1991.85    155.10 o 
  16  12   0     7690.77     7873.57    379.01 o 
  17  12   0     1177.35      958.72    138.84 o 
   1  13   0      297.88      239.51     54.11 o 
   2  13   0      860.26      935.43     43.47 o 
   3  13   0      164.43      123.29     15.53 o 
   4  13   0        9.15       -5.10     10.66 o 
   5  13   0       83.43       70.17     12.53 o 
   6  13   0      428.96      434.28     30.29 o 
   7  13   0      202.64      105.37     47.23 o 
   8  13   0      109.23       99.13     20.40 o 
   9  13   0      349.02      337.32     33.40 o 
  10  13   0       40.76       38.78     17.65 o 
  11  13   0      814.47      858.19     72.47 o 
  12  13   0        0.19       -1.52     33.23 o 
  13  13   0      167.05       92.61     37.68 o 
  14  13   0        4.42       17.46     36.24 o 
  15  13   0     2218.53     2194.73    180.68 o 
  16  13   0       28.93       21.57     62.02 o 
  17  13   0     1568.83     1524.73    241.17 o 
   0  14   0     2995.54     2858.95    104.12 o 
   1  14   0    85778.11    86162.72    579.46 o 
   2  14   0     3405.81     3475.22     77.11 o 
   3  14   0    23283.21    23368.60    237.05 o 
   4  14   0      190.77      161.78     16.51 o 
   5  14   0    15873.06    16882.00    184.65 o 
   6  14   0      222.39      147.19     25.40 o 
   7  14   0    11404.51    11826.53    189.36 o 
   8  14   0       84.29       46.78     16.44 o 
   9  14   0    16030.67    16640.74    234.04 o 
  10  14   0      633.74      657.15     54.24 o 
  11  14   0    33705.91    35162.28    612.41 o 
  12  14   0      586.96      547.52     76.03 o 
  13  14   0    26708.10    26803.88    530.98 o 
  14  14   0      442.01      423.49    102.30 o 
  15  14   0    19905.58    20027.08    493.46 o 
  16  14   0       67.92       13.63     43.99 o 
   1  15   0     4035.92     4306.33    104.45 o 
   2  15   0        0.47        0.00      9.57 o 
   3  15   0       46.63       44.58     11.07 o 
   4  15   0        1.35      -15.44     15.44 o 
   5  15   0     2376.76     2325.59     79.78 o 
   6  15   0      410.08      248.63     59.04 o 
   7  15   0        9.97        1.96     12.11 o 
   8  15   0     4221.46     4112.92    144.74 o 
   9  15   0       29.89       16.39     20.46 o 
  10  15   0      278.46      232.01     28.70 o 
  11  15   0      123.38      159.19     31.96 o 
  12  15   0       89.49      128.86     44.16 o 
  13  15   0     1105.55     1098.55    111.38 o 
  14  15   0      179.64      210.67     55.24 o 
  15  15   0      565.44      653.30     97.29 o 
  16  15   0        0.87      -57.07     57.07 o 
   0  16   0     2275.00     2084.17    110.72 o 
   1  16   0     8963.04     8848.67    180.91 o 
   2  16   0     3468.52     3461.80    110.89 o 
   3  16   0     4127.15     4300.94    117.83 o 
   4  16   0     1701.26     1651.22     73.15 o 
   5  16   0      598.38      655.37     63.82 o 
   6  16   0       61.29       43.70     23.52 o 
   7  16   0     1827.92     1701.08    105.00 o 
   8  16   0       87.10       84.76     25.57 o 
   9  16   0     1696.10     1755.83     89.46 o 
  10  16   0     2017.06     2138.15    118.25 o 
  11  16   0     2711.11     2751.26    159.69 o 
  12  16   0     2442.18     2548.63    160.68 o 
  13  16   0     3630.28     4000.35    242.34 o 
  14  16   0     3350.38     3527.49    203.94 o 
  15  16   0     2545.88     2506.11    177.07 o 
  16  16   0      741.78      625.60    143.35 o 
   1  17   0      162.99      348.09     56.27 o 
   2  17   0      626.23      643.64     62.27 o 
   3  17   0        1.02       -6.52     17.40 o 
   4  17   0      512.22      349.12     72.56 o 
   5  17   0     2132.39     2095.40    117.04 o 
   6  17   0     1166.10     1030.23     80.56 o 
   7  17   0      219.27      143.29     32.98 o 
   8  17   0        2.61      -14.30     19.90 o 
   9  17   0      585.57      587.69     49.71 o 
  10  17   0       73.74       26.61     22.32 o 
  11  17   0      689.21      595.00     91.78 o 
  12  17   0       50.77       10.01     30.32 o 
  13  17   0       88.66      186.37     50.83 o 
  14  17   0        2.88        0.72     63.28 o 
  15  17   0     1132.64     1236.90    128.46 o 
   0  18   0      474.33       69.96    281.04 o 
   1  18   0    83444.11    85912.86   1042.28 o 
   2  18   0       50.55       34.60     30.10 o 
   3  18   0     5185.88     5408.70    209.40 o 
   4  18   0      325.33      155.18     74.95 o 
   5  18   0    22247.44    22132.03    380.84 o 
   6  18   0      382.47      297.15     46.64 o 
   7  18   0     8065.93     8120.14    240.47 o 
   8  18   0       22.81       45.88     25.93 o 
   9  18   0    22551.39    23327.85    648.03 o 
  10  18   0       43.39       46.90     29.74 o 
  11  18   0    19774.79    19090.60    376.73 o 
  12  18   0       95.56       52.89     24.68 o 
  13  18   0    33590.60    33813.98    613.16 o 
  14  18   0        0.14        4.09     26.79 o 
   1  19   0        1.16      429.31     89.15 o 
   2  19   0        1.86      -14.57     28.35 o 
   3  19   0     1310.31     1048.50    118.72 o 
   4  19   0      599.24      477.86     66.39 o 
   5  19   0      622.90      651.49     70.65 o 
   6  19   0        4.00       18.78     21.73 o 
   7  19   0       66.24       44.96     45.38 o 
   8  19   0      146.65       46.42     27.92 o 
   9  19   0      184.04      169.75     33.86 o 
  10  19   0      711.03      671.57     65.93 o 
  11  19   0       91.66       75.51     38.65 o 
  12  19   0        1.80      -33.38     34.27 o 
  13  19   0      113.46       94.57     33.83 o 
  14  19   0       90.91       98.61     49.56 o 
   0  20   0     2658.28     2561.24    277.90 o 
   1  20   0    12114.78    11932.46    417.72 o 
   2  20   0       38.59       65.78     42.79 o 
   3  20   0     4464.53     4487.39    313.52 o 
   4  20   0       38.53       39.14     31.49 o 
   5  20   0     1982.05     1883.77    119.82 o 
   6  20   0       53.50       60.39     49.00 o 
   7  20   0     2596.25     2472.65    140.70 o 
   8  20   0        0.87       31.41     24.21 o 
   9  20   0     3003.03     2877.80    137.37 o 
  10  20   0      449.38      559.32     63.87 o 
  11  20   0     4507.13     4317.66    176.23 o 
  12  20   0       28.05       69.70     38.24 o 
  13  20   0     4434.88     4246.18    246.32 o 
   1  21   0      173.06      330.45     80.59 o 
   2  21   0        0.62      -29.85     34.89 o 
   3  21   0       96.76      160.43     54.93 o 
   4  21   0     1071.72      889.97    215.41 o 
   5  21   0      622.77      578.58     91.17 o 
   6  21   0        9.13      -31.50     36.91 o 
   7  21   0      665.25      623.28     74.40 o 
   8  21   0      651.50      625.23     72.84 o 
   9  21   0     2007.61     1953.23    116.43 o 
  10  21   0        0.95      -30.20     30.20 o 
  11  21   0      388.74      381.65     58.73 o 
  12  21   0        5.82      -37.38     37.38 o 
   0  22   0     1037.75     1023.10    187.56 o 
   1  22   0    41986.89    40179.15    812.81 o 
   2  22   0       37.38      -18.05     54.96 o 
   3  22   0    26394.73    26753.71   1142.72 o 
   4  22   0      404.52      272.25     73.30 o 
   5  22   0     5554.16     5159.86    236.82 o 
   6  22   0      316.22      205.90     39.67 o 
   7  22   0    15277.22    14542.01    357.77 o 
   8  22   0      791.23      768.62     72.71 o 
   9  22   0     8057.32     7789.90    234.34 o 
  10  22   0       99.34       75.81     25.58 o 
  11  22   0    23958.88    24627.97    516.36 o 
   1  23   0      284.94      541.39    105.96 o 
   2  23   0      123.10      107.27     47.28 o 
   3  23   0      575.74      774.29    119.06 o 
   4  23   0      590.96      452.70     86.76 o 
   5  23   0       62.53      -38.18     43.54 o 
   6  23   0       74.18       50.60     33.53 o 
   7  23   0      562.96      498.25     68.80 o 
   8  23   0       48.19       46.47     32.14 o 
   9  23   0       32.11       34.70     41.37 o 
  10  23   0      111.80      -58.84     66.31 o 
   0  24   0     4665.29     4701.14    418.90 o 
   1  24   0     7348.43     7042.95    364.92 o 
   2  24   0      711.48      702.89    117.81 o 
   3  24   0     2218.47     2032.31    195.57 o 
   4  24   0     1062.43     1027.04    141.37 o 
   5  24   0      998.31      886.90    131.39 o 
   6  24   0      918.63      772.97    153.33 o 
   7  24   0      755.79      751.32    101.15 o 
   8  24   0     1463.72     1368.30     99.13 o 
   9  24   0     1461.33     1454.83    117.65 o 
   1  25   0       21.48      180.64     67.99 o 
   2  25   0       47.36       16.69     62.75 o 
   3  25   0       18.53      -20.47     62.64 o 
   4  25   0      349.34      303.48     75.02 o 
   5  25   0        3.56       17.72     39.02 o 
   6  25   0      348.38      353.25     94.10 o 
   7  25   0      309.16      241.57     94.30 o 
   8  25   0        0.44       82.92     66.19 o 
   0  26   0      970.98     1166.34    247.12 o 
   1  26   0    15339.89    14683.57    553.90 o 
   2  26   0     1161.13      909.01    205.59 o 
   3  26   0     3795.57     3655.06    274.04 o 
   4  26   0      412.63      551.94    115.25 o 
   5  26   0     4629.53     4312.84    309.21 o 
   6  26   0     1006.60     1109.97    220.91 o 
   1  27   0       84.52      177.21     84.21 o 
   2  27   0       55.17        1.09     44.59 o 
   3  27   0      451.64      482.47    145.68 o 
 -19   1   1     1195.24     1271.98    159.39 o 
 -18   1   1     2123.01     2340.56    230.69 o 
 -17   1   1     4586.02     4670.54    291.82 o 
 -16   1   1      240.91      199.74     56.40 o 
 -15   1   1     1351.61     1473.35    151.51 o 
 -14   1   1     1818.18     1905.55    189.07 o 
 -13   1   1     2501.86     2573.75    183.25 o 
 -12   1   1      174.06      199.18     50.72 o 
 -11   1   1     1785.97     1725.99     84.76 o 
 -10   1   1     2874.02     2996.69    116.71 o 
  -9   1   1     1388.13     1564.73     79.89 o 
  -8   1   1     1260.01     1323.52     79.06 o 
  -7   1   1    21687.59    22067.65    298.69 o 
  -6   1   1     5966.27     6097.46    144.23 o 
  -5   1   1      413.55      537.24     47.49 o 
  -4   1   1     3912.98     3870.47    176.87 o 
  -3   1   1     2439.94     2504.80    120.76 o 
  -2   1   1      347.65      354.77     28.37 o 
   1   1   1       82.66       59.99      9.04 o 
   2   1   1      100.91       90.86      9.10 o 
   3   1   1     4032.45     3826.72    119.30 o 
   4   1   1      885.70      835.63     35.48 o 
   5   1   1    11399.48    11160.47    200.04 o 
   6   1   1     1701.27     1728.22     54.76 o 
   7   1   1      105.34      153.71     16.64 o 
   8   1   1     2537.72     2542.14     62.96 o 
   9   1   1     5566.75     5800.28     98.51 o 
  10   1   1        0.15        6.22      6.15 o 
  11   1   1      505.48      558.65     35.50 o 
  12   1   1      278.68      254.31     23.93 o 
  13   1   1     1729.48     1665.64     95.27 o 
  14   1   1      529.66      471.87     38.83 o 
  15   1   1     1261.52     1471.29    159.98 o 
  16   1   1       16.19       48.13     35.73 o 
  17   1   1      128.85      207.23     79.76 o 
  18   1   1      449.23      368.33     89.19 o 
 -19   2   1     3919.25     3904.51    287.67 o 
 -18   2   1       18.89       50.02     42.50 o 
 -17   2   1    10041.29    10406.87    432.72 o 
 -16   2   1       50.08       36.86     89.96 o 
 -15   2   1    31115.24    30750.07    682.94 o 
 -14   2   1      108.71       84.95     39.48 o 
 -13   2   1    47341.36    48287.04    776.56 o 
 -12   2   1       33.06       75.37     34.68 o 
 -11   2   1    87848.75    87547.95    596.29 o 
 -10   2   1        0.20        1.90      4.82 o 
  -9   2   1   115702.56   115456.51    705.78 o 
  -8   2   1       26.73       37.86     10.15 o 
  -7   2   1    66987.28    67486.32    785.11 o 
  -6   2   1       70.14       55.72     13.28 o 
  -5   2   1    61772.84    67638.69    334.04 o 
  -4   2   1        8.79        8.79      2.85 o 
  -3   2   1    53741.19    52674.02    529.69 o 
  -2   2   1      104.77      102.70     10.52 o 
  -1   2   1   341824.41   376855.31  28100.82 o 
   0   2   1        1.43        5.06      3.67 o 
   1   2   1    37226.71    41037.11   1070.41 o 
   2   2   1       96.38       97.31      9.84 o 
   3   2   1   274570.59   285044.34    840.60 o 
   4   2   1       42.31       61.47      9.22 o 
   5   2   1    84022.16    84744.16    676.73 o 
   6   2   1        0.01       -3.68      9.24 o 
   7   2   1    25411.93    27137.24    252.48 o 
   8   2   1        0.88        1.16      8.73 o 
   9   2   1    22952.47    24639.09    244.49 o 
  10   2   1       16.75       35.40      9.95 o 
  11   2   1    23331.54    23227.71    228.92 o 
  12   2   1        9.02        0.18      7.72 o 
  13   2   1    77082.01    72872.47   1692.01 o 
  14   2   1       46.86       54.14     20.64 o 
  15   2   1    51585.26    52098.18    922.89 o 
  16   2   1      587.44      516.22    103.99 o 
  17   2   1    25474.34    25456.60    702.44 o 
  18   2   1        4.42        8.36     83.86 o 
 -19   3   1      249.33      164.92     40.20 o 
 -18   3   1      134.15      178.07     62.99 o 
 -17   3   1     2564.06     2559.36    216.15 o 
 -16   3   1     1063.22      951.85    125.61 o 
 -15   3   1        1.95       10.34     54.01 o 
 -14   3   1      537.38      480.42     83.06 o 
 -13   3   1      965.14     1043.51    117.49 o 
 -12   3   1       34.45       35.94      7.67 o 
 -11   3   1      190.23      158.52     19.94 o 
 -10   3   1      489.49      476.12     31.81 o 
  -9   3   1      192.35      214.72     23.20 o 
  -8   3   1      255.85      229.98     25.06 o 
  -7   3   1      871.73      896.94     29.22 o 
  -6   3   1        1.00        3.55      3.62 o 
  -5   3   1      171.28      162.06     12.60 o 
  -4   3   1     2589.97     2479.48     47.00 o 
  -3   3   1      590.13      564.80     19.02 o 
  -2   3   1     1792.29     1693.78     48.39 o 
  -1   3   1       27.91       28.60      6.09 o 
   0   3   1      405.39      359.70     18.72 o 
   1   3   1     1068.79      978.71     42.97 o 
   2   3   1     2745.74     2784.30     74.54 o 
   3   3   1        1.16       13.83      5.34 o 
   4   3   1      674.62      616.35     27.81 o 
   5   3   1      263.52      229.20     18.10 o 
   6   3   1      971.32      977.36     36.63 o 
   7   3   1     2735.39     2663.41     75.62 o 
   8   3   1        5.78        2.53      9.22 o 
   9   3   1     3464.30     3493.92    101.61 o 
  10   3   1      509.73      560.71     38.81 o 
  11   3   1      157.67      123.23     17.24 o 
  12   3   1       10.06       14.65     11.27 o 
  13   3   1     3232.53     2869.66     77.66 o 
  14   3   1      230.28      250.63     38.22 o 
  15   3   1     1689.42     1736.67    172.80 o 
  16   3   1     1187.39     1283.62    153.81 o 
  17   3   1      697.86      644.15    115.84 o 
  18   3   1      742.44      690.26    118.62 o 
 -19   4   1        0.25      -60.24     60.24 o 
 -18   4   1      373.31      419.82     82.15 o 
 -17   4   1       74.54        5.15     38.96 o 
 -16   4   1     3245.49     3248.02    231.72 o 
 -15   4   1      125.95       75.15     42.60 o 
 -14   4   1      589.37      514.92     85.73 o 
 -13   4   1      179.40      151.27     17.07 o 
 -12   4   1     9381.26     9212.79    178.61 o 
 -11   4   1      583.45      534.77     37.97 o 
 -10   4   1     3140.70     2902.93     85.52 o 
  -9   4   1     1409.34     1338.63     92.72 o 
  -8   4   1     1991.95     1968.43     51.01 o 
  -7   4   1      133.86      123.53     12.48 o 
  -6   4   1      670.20      530.54     24.29 o 
  -5   4   1       11.52       25.65      5.70 o 
  -4   4   1    21619.74    23494.56    273.31 o 
  -3   4   1        1.91        4.05      3.35 o 
  -2   4   1       30.08       64.30      9.41 o 
  -1   4   1     2788.29     2741.73    116.05 o 
   0   4   1     1799.10     1839.73     40.79 o 
   1   4   1      735.47      754.84     22.97 o 
   2   4   1    17864.09    18372.05    222.83 o 
   3   4   1     1134.87     1135.00     37.02 o 
   4   4   1     1465.38     1388.73     43.37 o 
   5   4   1      238.41      216.90     18.50 o 
   6   4   1      521.92      516.82     29.54 o 
   7   4   1      403.82      412.07     26.52 o 
   8   4   1     8877.91     9150.75    133.80 o 
   9   4   1       14.47       21.48      8.72 o 
  10   4   1      886.61      853.73     52.44 o 
  11   4   1        0.45       -0.21      9.91 o 
  12   4   1     5080.67     4859.68    113.06 o 
  13   4   1        1.44        9.04      6.06 o 
  14   4   1     5847.91     5894.05    169.75 o 
  15   4   1       40.69       81.82     42.48 o 
  16   4   1     3820.30     3693.77    257.88 o 
  17   4   1       58.39        0.29     40.72 o 
  18   4   1     1039.64     1135.37    146.54 o 
 -19   5   1     1462.49     1235.50    174.85 o 
 -18   5   1      471.14      504.13     99.95 o 
 -17   5   1     3030.99     2908.50    229.34 o 
 -16   5   1     2045.84     1934.21    182.75 o 
 -15   5   1      372.82      420.45     79.58 o 
 -14   5   1      443.61      407.28     75.10 o 
 -13   5   1      712.56      637.13     51.90 o 
 -12   5   1       80.87       97.98     22.78 o 
 -11   5   1      306.20      292.73     29.40 o 
 -10   5   1       89.14       91.67     12.60 o 
  -9   5   1      829.49      790.71     36.90 o 
  -8   5   1     1291.22     1450.55     48.83 o 
  -7   5   1      613.61      662.85     30.27 o 
  -6   5   1       88.13       59.99      7.53 o 
  -5   5   1     4385.69     4467.00     65.34 o 
  -4   5   1     4171.31     4130.29     60.53 o 
  -3   5   1      281.13      270.70     16.13 o 
  -2   5   1        2.39       24.79      8.36 o 
  -1   5   1     1562.28     1470.78     51.24 o 
   0   5   1     1246.06     1337.10     33.19 o 
   1   5   1      241.04      265.35     15.00 o 
   2   5   1      593.02      544.95     28.74 o 
   3   5   1       86.28       89.77     10.84 o 
   4   5   1        5.21       12.45      6.85 o 
   5   5   1     1635.87     1632.97     52.57 o 
   6   5   1     2564.02     2776.27     71.72 o 
   7   5   1    11173.70    11197.96    139.86 o 
   8   5   1      125.82       68.19     14.78 o 
   9   5   1     1329.24     1408.39     56.42 o 
  10   5   1      719.54      701.90     45.55 o 
  11   5   1        3.97       -6.00     10.79 o 
  12   5   1      265.69      203.86     24.03 o 
  13   5   1     2670.97     2508.20     90.96 o 
  14   5   1        5.94       11.28     11.98 o 
  15   5   1      839.77      919.43    132.85 o 
  16   5   1        2.40      -12.05     34.38 o 
  17   5   1      593.59      477.49    132.53 o 
  18   5   1      132.77       84.69     37.75 o 
 -19   6   1     3331.88     3243.43    363.11 o 
 -18   6   1        7.21      -66.24     66.24 o 
 -17   6   1     4207.09     4409.17    282.51 o 
 -16   6   1       62.79      -18.06     52.41 o 
 -15   6   1    16329.23    16864.38    605.87 o 
 -14   6   1       96.85      101.43     20.99 o 
 -13   6   1    39907.59    40518.34    439.50 o 
 -12   6   1      143.45      109.52     23.35 o 
 -11   6   1    43796.56    41812.67    646.73 o 
 -10   6   1      241.74      207.39     19.70 o 
  -9   6   1   107125.40   109699.83    793.08 o 
  -8   6   1      167.91      120.32     21.82 o 
  -7   6   1    15233.28    14760.00    189.01 o 
  -6   6   1       48.04       41.24      6.29 o 
  -5   6   1     1861.66     1680.24     42.33 o 
  -4   6   1        0.26        5.28      4.62 o 
  -3   6   1     7267.02     7131.78     86.19 o 
  -2   6   1      206.85      197.64     15.93 o 
  -1   6   1   102961.78    99274.11    738.49 o 
   0   6   1      819.80      726.07     27.41 o 
   1   6   1   214315.03   216901.20    851.05 o 
   2   6   1      593.54      537.04     23.44 o 
   3   6   1    72355.82    72210.44    668.69 o 
   4   6   1      312.18      271.45     21.45 o 
   5   6   1    48725.32    49983.59    375.72 o 
   6   6   1        2.03        5.32      7.07 o 
   7   6   1    10907.86    11443.38    155.50 o 
   8   6   1        6.13        4.81      6.85 o 
   9   6   1     5902.81     5997.83    103.96 o 
  10   6   1        2.77       -0.16      9.97 o 
  11   6   1    20289.54    19897.97    263.42 o 
  12   6   1       12.00       15.75     10.48 o 
  13   6   1    18949.74    17887.36    300.91 o 
  14   6   1       16.71        5.63     13.75 o 
  15   6   1    48651.50    49650.72   1105.72 o 
  16   6   1        1.94       42.52     38.73 o 
  17   6   1     8807.31     8494.82    407.59 o 
  18   6   1       12.26      -93.15     93.15 o 
 -19   7   1      235.64      129.08     69.00 o 
 -18   7   1      547.56      439.37     87.66 o 
 -17   7   1      481.67      489.50     84.03 o 
 -16   7   1      661.91      715.52    111.04 o 
 -15   7   1      672.00      629.39     98.70 o 
 -14   7   1       17.81       31.44     12.44 o 
 -13   7   1       77.80       62.47     21.30 o 
 -12   7   1      114.09      101.54     16.02 o 
 -11   7   1     1471.12     1357.98     55.49 o 
 -10   7   1       62.05       60.75     15.91 o 
  -9   7   1       77.42      106.53     16.24 o 
  -8   7   1      154.52       75.43     17.61 o 
  -7   7   1     1425.06     1479.07     49.83 o 
  -6   7   1      396.45      352.04     21.57 o 
  -5   7   1     5669.91     5504.76     81.17 o 
  -4   7   1     2251.65     2260.12     53.56 o 
  -3   7   1      604.49      556.73     25.70 o 
  -2   7   1       18.33       18.07      6.47 o 
  -1   7   1       88.56       95.05     11.36 o 
   0   7   1        3.54       20.35      7.46 o 
   1   7   1     1398.29     1450.52     36.28 o 
   2   7   1       19.62       19.88      6.38 o 
   3   7   1     1850.09     1764.66     48.25 o 
   4   7   1     6364.45     6272.64    105.13 o 
   5   7   1      299.01      239.65     21.34 o 
   6   7   1       15.00       13.54      7.71 o 
   7   7   1    10297.50    10259.17    139.23 o 
   8   7   1      562.99      497.17     31.68 o 
   9   7   1      207.76      146.30     16.96 o 
  10   7   1      285.08      245.85     22.18 o 
  11   7   1     1063.79     1028.26     46.35 o 
  12   7   1      112.07      116.75     20.64 o 
  13   7   1     1246.98     1217.10     65.57 o 
  14   7   1      387.01      401.95     83.18 o 
  15   7   1     1667.54     1583.69    167.79 o 
  16   7   1      702.88      679.83    114.08 o 
  17   7   1     1420.08     1386.92    167.05 o 
  18   7   1      477.31      573.25    155.05 o 
 -19   8   1       52.36      -56.86     97.84 o 
 -18   8   1     3142.59     3226.89    254.65 o 
 -17   8   1      215.18      144.14     61.04 o 
 -16   8   1     2409.79     2390.60    201.59 o 
 -15   8   1      197.56      171.90     53.24 o 
 -14   8   1    22011.52    21889.21    360.81 o 
 -13   8   1      702.11      655.08     44.98 o 
 -12   8   1     9128.18     9228.67    193.97 o 
 -11   8   1     2461.86     2509.19     79.93 o 
 -10   8   1    44222.07    44820.07    357.87 o 
  -9   8   1     1095.98     1050.29     50.60 o 
  -8   8   1    49358.90    49777.54    476.96 o 
  -7   8   1     2595.04     2534.54     67.95 o 
  -6   8   1      123.12      208.24     17.32 o 
  -5   8   1        3.92       10.42      5.80 o 
  -4   8   1    10473.41    10183.86    119.10 o 
  -3   8   1      562.75      540.16     25.13 o 
  -2   8   1    49161.43    49187.51    557.76 o 
  -1   8   1     4486.03     3975.66     65.10 o 
   0   8   1   118463.68   118746.77    978.59 o 
   1   8   1     6359.50     6034.96     75.15 o 
   2   8   1    16679.22    15923.68    270.07 o 
   3   8   1     3456.91     3237.72     64.16 o 
   4   8   1    43693.21    45323.05    424.29 o 
   5   8   1     1417.62     1427.06     66.33 o 
   6   8   1    51357.69    53268.80    427.58 o 
   7   8   1      422.64      406.86     29.30 o 
   8   8   1       75.16       58.51     23.97 o 
   9   8   1      412.65      420.90     31.50 o 
  10   8   1    13572.36    13822.17    172.12 o 
  11   8   1      229.15      224.06     23.96 o 
  12   8   1    11809.53    11932.72    201.67 o 
  13   8   1     1107.31     1106.68     65.37 o 
  14   8   1    19575.04    19172.94    541.59 o 
  15   8   1      459.27      425.09     84.70 o 
  16   8   1    10805.43    10363.72    432.78 o 
  17   8   1      516.35      602.27    110.86 o 
  18   8   1     1835.96     1657.61    254.98 o 
 -19   9   1     1861.83     2000.84    290.87 o 
 -18   9   1     2277.05     2108.24    203.46 o 
 -17   9   1     2532.47     2354.96    276.06 o 
 -16   9   1     3226.95     3123.83    231.56 o 
 -15   9   1     2163.03     2036.74    181.33 o 
 -14   9   1     3183.07     3327.98    223.72 o 
 -13   9   1       77.50       97.51     20.21 o 
 -12   9   1       13.46        1.95     16.36 o 
 -11   9   1     1416.56     1402.10     62.52 o 
 -10   9   1     3294.00     3375.04     95.63 o 
  -9   9   1     1343.33     1627.27     96.45 o 
  -8   9   1       98.21       84.63     15.42 o 
  -7   9   1     4204.75     4299.45     93.01 o 
  -6   9   1     9292.03     9626.19    131.61 o 
  -5   9   1     1743.67     1814.31     59.01 o 
  -4   9   1      195.84      194.29     17.47 o 
  -3   9   1      384.90      310.50     21.94 o 
  -2   9   1     2444.04     2597.05     60.97 o 
  -1   9   1       83.56      144.74     13.56 o 
   0   9   1     7017.56     6776.66     94.78 o 
   1   9   1      107.80      133.48     12.89 o 
   2   9   1     2602.29     2659.88     57.74 o 
   3   9   1      230.65      244.11     18.52 o 
   4   9   1      610.99      583.45     31.43 o 
   5   9   1      510.10      507.39     31.26 o 
   6   9   1      963.81      880.34     42.69 o 
   7   9   1      896.12      955.85     43.45 o 
   8   9   1     3761.12     4039.28     98.83 o 
   9   9   1     2545.16     2763.37     83.77 o 
  10   9   1      209.33      195.06     21.59 o 
  11   9   1     2693.73     2819.55    101.29 o 
  12   9   1      604.19      538.19     38.74 o 
  13   9   1      682.24      721.82     52.31 o 
  14   9   1      164.78      215.92     59.95 o 
  15   9   1      591.83      655.24    112.36 o 
  16   9   1      790.14      849.17    127.46 o 
  17   9   1      826.80      775.03    127.82 o 
  18   9   1      538.44      476.75    134.84 o 
 -18  10   1      213.34      111.88     31.90 o 
 -17  10   1     1992.81     1982.61    193.11 o 
 -16  10   1      424.67      322.23     70.53 o 
 -15  10   1    18534.77    18586.74    714.00 o 
 -14  10   1      662.84      727.49     85.24 o 
 -13  10   1    18101.28    17780.70    310.55 o 
 -12  10   1     1788.42     1809.74     80.30 o 
 -11  10   1    28710.39    29472.52    488.77 o 
 -10  10   1     2093.09     2113.99     78.28 o 
  -9  10   1    67610.55    68918.59    685.29 o 
  -8  10   1     2458.46     2465.92     80.19 o 
  -7  10   1    11430.63    11259.26    164.71 o 
  -6  10   1      865.71      886.42     44.62 o 
  -5  10   1       50.63      148.49     17.25 o 
  -4  10   1      217.46      256.61     18.93 o 
  -3  10   1    34171.65    34692.51    306.41 o 
  -2  10   1     5909.74     5794.59     90.82 o 
  -1  10   1    89483.96    89183.10    463.78 o 
   0  10   1     3996.62     3823.44     71.74 o 
   1  10   1    72364.21    70044.65    393.93 o 
   2  10   1     3441.41     3247.25     67.61 o 
   3  10   1    31328.68    30309.68    277.65 o 
   4  10   1     3045.78     3022.46     70.46 o 
   5  10   1    87948.97    90582.75    859.87 o 
   6  10   1      584.95      627.47     35.13 o 
   7  10   1     2794.93     2765.99     75.59 o 
   8  10   1     1529.88     1405.51     64.74 o 
   9  10   1     4994.78     4982.34    130.62 o 
  10  10   1       31.03        2.10      9.48 o 
  11  10   1    16838.53    16099.68    247.10 o 
  12  10   1      147.99      107.06     17.85 o 
  13  10   1    23451.97    23227.88    312.99 o 
  14  10   1     1669.88     1859.49    144.33 o 
  15  10   1    23160.66    21937.79    609.62 o 
  16  10   1      570.39      513.26    102.12 o 
  17  10   1    10754.39    10301.47    450.58 o 
 -18  11   1      898.33      731.03    169.35 o 
 -17  11   1        2.57        2.26     48.82 o 
 -16  11   1      309.35      171.78     57.90 o 
 -15  11   1       74.60       81.74     43.06 o 
 -14  11   1     1676.62     1693.73    133.69 o 
 -13  11   1      373.50      334.96     35.76 o 
 -12  11   1       32.37       35.36     18.56 o 
 -11  11   1      361.42      359.05     36.94 o 
 -10  11   1      357.13      339.28     33.37 o 
  -9  11   1      607.65      626.07     46.61 o 
  -8  11   1      658.50      637.50     42.63 o 
  -7  11   1      590.63      615.91     39.45 o 
  -6  11   1      362.08      288.87     26.09 o 
  -5  11   1       88.49       54.43      9.61 o 
  -4  11   1      457.64      342.48     35.54 o 
  -3  11   1      138.50      115.05     20.58 o 
  -2  11   1     1512.17     1491.27     51.75 o 
  -1  11   1       17.34       38.27     10.26 o 
   0  11   1     1191.19     1134.96     42.03 o 
   1  11   1     1515.25     1606.91     48.76 o 
   2  11   1     3928.21     3750.15     81.15 o 
   3  11   1       17.64       18.19      8.19 o 
   4  11   1      599.62      664.61     37.10 o 
   5  11   1     2462.68     2267.42     66.62 o 
   6  11   1     2439.83     2479.83     77.83 o 
   7  11   1      255.23      154.99     33.48 o 
   8  11   1      781.94      769.90     55.96 o 
   9  11   1      111.63       82.17     14.25 o 
  10  11   1      208.21      210.38     23.80 o 
  11  11   1      839.76      777.42     82.84 o 
  12  11   1      787.82      758.73     56.63 o 
  13  11   1      588.62      571.70     57.33 o 
  14  11   1     1464.30     1418.09    131.99 o 
  15  11   1      611.68      850.06    125.42 o 
  16  11   1     1555.28     1614.44    173.64 o 
  17  11   1     1244.69     1038.65    199.92 o 
 -18  12   1     3773.89     3752.00    382.24 o 
 -17  12   1       12.83        1.12     41.22 o 
 -16  12   1     7669.06     7364.87    363.69 o 
 -15  12   1       61.48       11.21     56.22 o 
 -14  12   1    16193.74    15999.97    413.45 o 
 -13  12   1      797.46      769.67     70.36 o 
 -12  12   1    27525.34    27174.86    486.85 o 
 -11  12   1     1872.21     1855.92    101.55 o 
 -10  12   1    41429.35    41213.87    412.27 o 
  -9  12   1     1255.58     1246.57     68.90 o 
  -8  12   1    28945.59    29579.57    329.79 o 
  -7  12   1      417.40      381.03     35.49 o 
  -6  12   1     5443.80     5016.07    141.13 o 
  -5  12   1       86.31       76.38     13.61 o 
  -4  12   1     3332.02     3029.99     86.91 o 
  -3  12   1       17.65        4.39      7.34 o 
  -2  12   1    18559.23    17951.87    186.41 o 
  -1  12   1     2158.78     1962.19     58.46 o 
   0  12   1    75936.81    73504.98    367.37 o 
   1  12   1     4199.10     3988.25     85.15 o 
   2  12   1    62368.93    61641.63    414.98 o 
   3  12   1     2909.00     2862.82     68.28 o 
   4  12   1    31335.76    31014.80    318.99 o 
   5  12   1      358.26      357.99     27.86 o 
   6  12   1    19346.61    18995.46    205.69 o 
   7  12   1     1302.43     1269.53     72.33 o 
   8  12   1    15264.86    15541.37    395.29 o 
   9  12   1        4.54        6.85     11.98 o 
  10  12   1    11810.34    12216.38    201.80 o 
  11  12   1      199.48      156.91     30.84 o 
  12  12   1    18353.43    18075.80    282.85 o 
  13  12   1      422.46      394.06     49.92 o 
  14  12   1    31003.43    31200.72    593.80 o 
  15  12   1      432.09      465.54     77.52 o 
  16  12   1    21484.00    21017.07    623.75 o 
  17  12   1       12.38      -56.30     59.56 o 
 -17  13   1     1792.81     1919.18    191.85 o 
 -16  13   1     1633.89     1409.68    158.21 o 
 -15  13   1      430.88      325.76     69.17 o 
 -14  13   1      225.33      226.47     48.72 o 
 -13  13   1        0.94      -23.52     26.19 o 
 -12  13   1     1965.59     1937.23    109.45 o 
 -11  13   1      325.32      341.02     45.54 o 
 -10  13   1      493.74      514.20     48.06 o 
  -9  13   1     1628.15     1625.29     80.80 o 
  -8  13   1      348.22      390.72     43.37 o 
  -7  13   1      545.11      514.24     48.41 o 
  -6  13   1      254.18      155.52     51.13 o 
  -5  13   1      138.63      127.43     17.32 o 
  -4  13   1     2604.18     2590.13     83.61 o 
  -3  13   1       52.34       25.81     11.37 o 
  -2  13   1      972.07      920.44     41.82 o 
  -1  13   1      730.40      799.47     39.23 o 
   0  13   1      806.82      899.04     40.79 o 
   1  13   1        0.11       18.65     11.32 o 
   2  13   1      244.60      247.38     22.74 o 
   3  13   1      233.69      227.88     19.50 o 
   4  13   1       73.67       41.76     12.01 o 
   5  13   1        6.55        9.06      8.82 o 
   6  13   1      919.07      934.01     49.32 o 
   7  13   1      217.10      108.01     57.83 o 
   8  13   1     3793.85     3577.49    127.99 o 
   9  13   1     1477.18     1526.28     85.56 o 
  10  13   1        6.14       -2.01     16.11 o 
  11  13   1     1630.18     1794.67    101.99 o 
  12  13   1      651.35      667.85     85.78 o 
  13  13   1      397.03      380.85     63.89 o 
  14  13   1      758.07      962.42    107.83 o 
  15  13   1      193.69      188.30     47.54 o 
  16  13   1       45.73       65.03     37.88 o 
 -17  14   1     1524.36     1603.97    233.97 o 
 -16  14   1      142.54      132.10     29.01 o 
 -15  14   1     1927.84     1838.74    148.88 o 
 -14  14   1     1584.18     1641.70    136.05 o 
 -13  14   1     5001.75     5051.03    227.28 o 
 -12  14   1     1737.37     1810.88    132.29 o 
 -11  14   1    16873.06    17274.09    544.65 o 
 -10  14   1     3382.39     3448.97    121.75 o 
  -9  14   1    10069.35    10214.49    182.83 o 
  -8  14   1     4440.32     4579.33    161.95 o 
  -7  14   1     4969.31     4814.26    124.34 o 
  -6  14   1       89.81       80.40     14.38 o 
  -5  14   1     6869.56     7422.04    143.04 o 
  -4  14   1      526.16      585.54     36.49 o 
  -3  14   1     4185.55     4352.73     91.65 o 
  -2  14   1     2987.72     2943.00     75.20 o 
  -1  14   1    22933.45    23425.21    209.81 o 
   0  14   1     6247.14     6127.47    117.04 o 
   1  14   1    23466.53    24228.58    275.45 o 
   2  14   1     3706.04     3755.82     78.40 o 
   3  14   1    26522.24    26611.83    240.86 o 
   4  14   1     3166.11     3231.33     79.26 o 
   5  14   1     1519.16     1420.11     59.94 o 
   6  14   1     2070.96     2076.32     67.30 o 
   7  14   1     4560.81     4689.37    130.43 o 
   8  14   1      123.20      124.04     22.03 o 
   9  14   1        9.28       28.31     14.72 o 
  10  14   1      369.67      315.97     32.41 o 
  11  14   1     1275.11     1219.81     75.01 o 
  12  14   1      118.92      103.35     28.75 o 
  13  14   1     4576.93     4550.07    222.63 o 
  14  14   1      648.08      741.95     95.21 o 
  15  14   1     3932.74     4115.53    226.64 o 
  16  14   1      236.83      185.04     56.69 o 
 -16  15   1     1066.71     1049.18    115.00 o 
 -15  15   1      170.52      143.37     35.74 o 
 -14  15   1      126.50       53.92     29.16 o 
 -13  15   1        0.97      -20.28     29.89 o 
 -12  15   1      995.34     1008.71    100.56 o 
 -11  15   1        5.29      -12.77     24.87 o 
 -10  15   1      314.72      306.60     42.51 o 
  -9  15   1        3.15       12.17     15.17 o 
  -8  15   1      262.71      240.99     29.37 o 
  -7  15   1     3037.48     2936.15    101.35 o 
  -6  15   1     1157.98     1193.01     72.85 o 
  -5  15   1       14.22        4.69     15.66 o 
  -4  15   1      440.06      368.46     45.66 o 
  -3  15   1       72.47       29.58     11.62 o 
  -2  15   1       69.65      112.00     21.08 o 
  -1  15   1     2179.34     2407.56     70.61 o 
   0  15   1      509.61      522.03     31.53 o 
   1  15   1      628.68      600.54     34.81 o 
   2  15   1       22.57       25.61     12.98 o 
   3  15   1      247.85      272.35     24.63 o 
   4  15   1      792.05      808.34     46.56 o 
   5  15   1       36.66       28.20     11.70 o 
   6  15   1       38.48       36.19     14.84 o 
   7  15   1      770.32      698.42     48.15 o 
   8  15   1     2162.28     2128.90     93.39 o 
   9  15   1       48.72       11.98     13.04 o 
  10  15   1       38.94       32.50     14.91 o 
  11  15   1      199.55      135.04     29.31 o 
  12  15   1       44.26       66.12     35.84 o 
  13  15   1      269.40      339.69     60.76 o 
  14  15   1     1806.52     1870.18    149.14 o 
  15  15   1     2010.61     2104.50    161.71 o 
  16  15   1      272.35      285.01     92.33 o 
 -16  16   1     6658.80     6963.54    301.78 o 
 -15  16   1       69.81       21.55     37.33 o 
 -14  16   1    15404.41    14944.40    413.79 o 
 -13  16   1      268.81      220.08     54.21 o 
 -12  16   1    23703.36    24121.63    486.23 o 
 -11  16   1      435.78      393.25     58.73 o 
 -10  16   1    32770.92    32595.33    491.36 o 
  -9  16   1       68.62       65.89     22.16 o 
  -8  16   1    46873.82    47908.53    547.21 o 
  -7  16   1       77.15      110.86     30.54 o 
  -6  16   1     9738.72     9864.23    244.43 o 
  -5  16   1       96.84       53.54     19.00 o 
  -4  16   1     2111.53     2181.27     97.24 o 
  -3  16   1       83.96       58.15     32.42 o 
  -2  16   1    72499.22    74495.48    910.73 o 
  -1  16   1      661.98      616.24     58.41 o 
   0  16   1    59815.55    60804.17    583.02 o 
   1  16   1     1017.12     1056.47     60.22 o 
   2  16   1    51983.57    52620.56    392.71 o 
   3  16   1      686.45      654.99     42.06 o 
   4  16   1    48186.21    49323.34    637.47 o 
   5  16   1      485.97      482.19     40.82 o 
   6  16   1    10251.99    10127.44    218.50 o 
   7  16   1        1.91       -5.31     13.35 o 
   8  16   1     5670.24     5785.00    161.86 o 
   9  16   1       51.64       39.28     23.68 o 
  10  16   1     6310.56     6411.56    177.38 o 
  11  16   1      298.81      246.71     35.04 o 
  12  16   1    10976.94    11425.65    342.71 o 
  13  16   1     1108.64     1296.08    120.93 o 
  14  16   1    21606.85    22201.35    514.05 o 
  15  16   1      624.86      713.79    114.50 o 
 -15  17   1       10.59      -15.27     31.20 o 
 -14  17   1      985.89     1005.16    109.08 o 
 -13  17   1       83.77       84.34     29.56 o 
 -12  17   1      619.25      663.16     82.34 o 
 -11  17   1      178.14      175.49     34.90 o 
 -10  17   1      251.37      278.53     41.18 o 
  -9  17   1      662.69      645.64     48.79 o 
  -8  17   1       87.16       70.11     22.77 o 
  -7  17   1       24.72       17.08     26.18 o 
  -6  17   1        0.86      -19.26     25.15 o 
  -5  17   1     1021.16     1049.58     71.27 o 
  -4  17   1      131.90       43.54     29.34 o 
  -3  17   1      162.70       99.17     29.46 o 
  -2  17   1     2938.32     3103.23    186.02 o 
  -1  17   1      276.79      197.57     54.22 o 
   0  17   1       68.08      186.69     36.16 o 
   1  17   1      434.25      450.51     43.85 o 
   2  17   1       72.01      139.38     28.64 o 
   3  17   1     1032.67      911.48     58.10 o 
   4  17   1     2778.68     2982.77    105.16 o 
   5  17   1      745.99      722.45     51.59 o 
   6  17   1      218.10      117.50     40.69 o 
   7  17   1      488.14      470.37     48.18 o 
   8  17   1     1927.49     1865.65     94.20 o 
   9  17   1      553.49      559.24     50.55 o 
  10  17   1      828.02      920.02     68.65 o 
  11  17   1     1249.65     1169.20    104.31 o 
  12  17   1        0.51      -10.72     25.48 o 
  13  17   1       26.09        6.95     34.71 o 
  14  17   1     1021.64      992.26    111.13 o 
 -15  18   1      639.07      590.57     90.61 o 
 -14  18   1     1742.92     1739.03    123.98 o 
 -13  18   1      945.94      956.26     88.05 o 
 -12  18   1     3069.06     2929.29    154.06 o 
 -11  18   1      180.44      216.72     61.91 o 
 -10  18   1     5175.61     5249.80    158.96 o 
  -9  18   1      575.64      644.37     63.21 o 
  -8  18   1     3422.90     3502.54    123.87 o 
  -7  18   1       82.89       77.44     24.66 o 
  -6  18   1      305.87      344.14     48.55 o 
  -5  18   1      897.82      883.81     78.56 o 
  -4  18   1     1262.11     1299.93     80.50 o 
  -3  18   1      129.97      139.97     37.66 o 
  -2  18   1     2477.27     2557.76    143.75 o 
  -1  18   1      136.47      104.20     36.33 o 
   0  18   1     7774.79     8008.22    221.29 o 
   1  18   1     3366.81     3375.62    127.16 o 
   2  18   1     8352.55     8496.48    227.46 o 
   3  18   1       93.66      152.50     35.31 o 
   4  18   1     3501.35     3639.62    114.29 o 
   5  18   1     1319.93     1421.76     73.20 o 
   6  18   1     2936.79     3043.72    128.29 o 
   7  18   1      140.43      110.58     24.30 o 
   8  18   1      983.07      950.27     73.27 o 
   9  18   1      105.30      106.55     24.81 o 
  10  18   1     1261.85     1274.00     84.16 o 
  11  18   1      546.89      551.34     65.11 o 
  12  18   1     1627.61     1605.54    112.22 o 
  13  18   1      493.22      496.10     65.38 o 
  14  18   1     3815.14     3572.52    250.54 o 
 -14  19   1      546.97      522.39     71.18 o 
 -13  19   1      231.76      163.72     35.32 o 
 -12  19   1       72.08       58.16     24.99 o 
 -11  19   1       17.62        8.62     20.43 o 
 -10  19   1      135.85      125.54     35.65 o 
  -9  19   1        1.16      -32.47     32.47 o 
  -8  19   1      144.30      134.48     30.98 o 
  -7  19   1      230.94      135.29     27.84 o 
  -6  19   1      877.56      893.86     69.69 o 
  -5  19   1        4.69      -28.04     28.38 o 
  -4  19   1      303.04      179.46     38.73 o 
  -3  19   1       22.16      -20.23     40.95 o 
  -2  19   1       51.86      181.55     59.92 o 
  -1  19   1     1088.12     1051.91     85.81 o 
   0  19   1      369.24      541.00     62.06 o 
   1  19   1      323.60      276.46     42.58 o 
   2  19   1     1461.81     1379.48     97.67 o 
   3  19   1       18.29      -21.74     31.71 o 
   4  19   1        7.49       48.41     24.09 o 
   5  19   1      344.87      147.44     71.36 o 
   6  19   1      739.06      725.42     54.14 o 
   7  19   1      432.82      388.29     47.49 o 
   8  19   1     1079.47     1033.65     91.45 o 
   9  19   1      177.47      164.95     34.22 o 
  10  19   1     1471.66     1475.83     92.03 o 
  11  19   1        4.78      -26.48     26.48 o 
  12  19   1     1688.64     1784.76    129.18 o 
  13  19   1       50.86      107.89     57.37 o 
 -13  20   1      179.90      136.80     30.72 o 
 -12  20   1    25997.61    24721.17    696.08 o 
 -11  20   1      128.37       71.08     30.44 o 
 -10  20   1    34886.93    33824.35    749.92 o 
  -9  20   1        0.72       17.19     27.89 o 
  -8  20   1    28694.01    28248.35    414.90 o 
  -7  20   1        9.08       -8.77     29.24 o 
  -6  20   1    11137.32    11511.65    251.08 o 
  -5  20   1       85.90       20.92     25.66 o 
  -4  20   1     6112.23     5828.41    304.28 o 
  -3  20   1       26.49        9.25     34.19 o 
  -2  20   1    49058.44    48909.19   1248.55 o 
  -1  20   1        5.63      -16.98     27.01 o 
   0  20   1    44733.30    43080.48    582.44 o 
   1  20   1     1436.84     1224.45     77.64 o 
   2  20   1    46257.11    48040.41    710.92 o 
   3  20   1      226.37      210.50     38.58 o 
   4  20   1    41487.68    39697.63    613.12 o 
   5  20   1       16.19       27.12     26.85 o 
   6  20   1    13780.33    13118.86    316.74 o 
   7  20   1       53.24       16.00     22.29 o 
   8  20   1    14134.71    13925.20    337.41 o 
   9  20   1        0.39      -36.44     36.44 o 
  10  20   1     5477.57     5342.33    191.99 o 
  11  20   1        2.09      -30.00     33.87 o 
  12  20   1    22073.28    20521.05    453.81 o 
  13  20   1       44.48       57.42     37.68 o 
 -13  21   1       52.70        8.31     50.98 o 
 -12  21   1      404.48      380.60     57.71 o 
 -11  21   1      214.90       71.15     56.51 o 
 -10  21   1        0.01       -0.31     32.59 o 
  -9  21   1      490.85      422.36     53.67 o 
  -8  21   1       85.12       88.64     38.82 o 
  -7  21   1      793.68      682.48     63.60 o 
  -6  21   1      228.20      182.96     34.56 o 
  -5  21   1       33.28      -11.66     29.62 o 
  -4  21   1      295.74      218.66     41.72 o 
  -3  21   1       50.48       18.34     23.80 o 
  -2  21   1      616.50      850.13     85.32 o 
  -1  21   1      406.09      214.94     97.63 o 
   0  21   1      313.93      535.61     70.64 o 
   1  21   1       32.72       64.97     35.79 o 
   2  21   1     1205.63     1226.19    142.32 o 
   3  21   1      154.04       48.23     49.59 o 
   4  21   1      283.64      431.44     71.57 o 
   5  21   1      184.53      160.28     54.06 o 
   6  21   1      388.60      275.18     50.89 o 
   7  21   1      370.38      288.36     70.53 o 
   8  21   1     1396.65     1260.52    105.68 o 
   9  21   1      557.34      585.83     71.42 o 
  10  21   1        2.02      -27.86     27.86 o 
  11  21   1       98.92       25.49     30.42 o 
  12  21   1      137.98       49.72     39.75 o 
 -12  22   1     3137.00     2986.92    169.81 o 
 -11  22   1      465.45      429.32     59.84 o 
 -10  22   1     5756.46     5660.26    203.16 o 
  -9  22   1      663.29      645.62     70.74 o 
  -8  22   1     4049.46     4260.68    168.98 o 
  -7  22   1     2493.65     2533.26    127.64 o 
  -6  22   1     1424.96     1301.39    105.47 o 
  -5  22   1      589.43      347.69     78.74 o 
  -4  22   1      590.76      561.78     91.62 o 
  -3  22   1     2049.10     1629.08    163.34 o 
  -2  22   1     6169.20     5946.03    312.68 o 
  -1  22   1      659.50      659.30    104.69 o 
   0  22   1     8502.30     8280.03    370.65 o 
   1  22   1     4967.05     4453.67    278.26 o 
   2  22   1     6754.19     6482.77    328.74 o 
   3  22   1      277.01      184.98     57.52 o 
   4  22   1     7813.25     7612.82    364.39 o 
   5  22   1      892.69      803.31     98.66 o 
   6  22   1     1887.57     2021.10    153.65 o 
   7  22   1      639.42      638.63     78.43 o 
   8  22   1     1240.61     1190.24    106.12 o 
   9  22   1      790.24      676.22     69.96 o 
  10  22   1      980.43     1016.70     87.97 o 
  11  22   1      748.43      716.12     94.93 o 
 -11  23   1       10.44      -19.47     34.48 o 
 -10  23   1      128.69       62.87     29.78 o 
  -9  23   1        2.56       -5.57     29.03 o 
  -8  23   1      455.90      378.65     52.27 o 
  -7  23   1        5.06      -43.06     43.06 o 
  -6  23   1      143.88       43.34     44.42 o 
  -5  23   1      449.88      357.93     81.52 o 
  -4  23   1       92.54       24.03     80.16 o 
  -3  23   1        0.63      -25.43     72.78 o 
  -2  23   1       14.44       15.41     47.92 o 
  -1  23   1      775.70      787.00    119.28 o 
   0  23   1      251.30      340.41     84.82 o 
   1  23   1       91.03       57.29     51.28 o 
   2  23   1       67.14      159.79    156.71 o 
   3  23   1       11.23      -59.02     59.02 o 
   4  23   1       18.60       41.28     47.45 o 
   5  23   1       21.35       20.50     26.14 o 
   6  23   1      103.41       94.74     37.95 o 
   7  23   1      523.94      410.26     68.13 o 
   8  23   1     2057.30     2033.64    137.15 o 
   9  23   1       13.81      -11.21     37.60 o 
  10  23   1      394.77      249.10     49.38 o 
 -10  24   1    10753.16    10438.60    376.21 o 
  -9  24   1      130.75      143.70     49.63 o 
  -8  24   1    13887.86    14041.93    373.56 o 
  -7  24   1      388.31      275.36     84.12 o 
  -6  24   1     1817.98     1694.96    208.32 o 
  -5  24   1      172.19       80.43     37.58 o 
  -4  24   1     4325.30     4589.79    294.42 o 
  -3  24   1      470.86      286.23     72.41 o 
  -2  24   1     7073.46     7071.86    362.86 o 
  -1  24   1      236.51      218.94     75.58 o 
   0  24   1    21849.61    22632.16    647.11 o 
   1  24   1      168.29      167.59    309.44 o 
   2  24   1    20761.42    20926.83    625.10 o 
   3  24   1       22.64     1009.09   1016.55 o 
   4  24   1     9059.24     8941.27    418.78 o 
   5  24   1      146.96      224.33     72.24 o 
   6  24   1     7702.47     7281.70    301.05 o 
   7  24   1      333.45      265.19     61.56 o 
   8  24   1     1365.37     1125.40    122.23 o 
   9  24   1      262.03      240.21     49.93 o 
  -8  25   1      651.45      579.50    109.36 o 
  -7  25   1        3.70       24.22     45.60 o 
  -6  25   1      225.49      113.41     57.79 o 
  -5  25   1       35.32      -48.66     57.04 o 
  -4  25   1      177.49      103.43    132.30 o 
  -3  25   1       26.69      -64.68     64.68 o 
  -2  25   1      213.32      129.12     54.23 o 
  -1  25   1      164.64      217.20     70.00 o 
   0  25   1       12.61      143.79     53.55 o 
   1  25   1       47.22       82.65     56.41 o 
   2  25   1      427.78      577.29    112.40 o 
   3  25   1      206.55       98.75    132.36 o 
   4  25   1       22.59       63.97     39.03 o 
   5  25   1      933.07      955.99    139.28 o 
   6  25   1      692.18      635.04    121.11 o 
   7  25   1        6.23      -63.70     63.70 o 
  -7  26   1     1567.71     1501.82    248.44 o 
  -6  26   1      345.85       80.46     62.59 o 
  -5  26   1     1646.91     1878.78    262.69 o 
  -4  26   1      406.61      274.31     78.97 o 
  -3  26   1     2218.47     2310.16    221.52 o 
  -2  26   1     1410.99     1038.98    145.12 o 
  -1  26   1     7322.39     7377.91    395.87 o 
   0  26   1     4099.86     4174.37    295.58 o 
   1  26   1     3274.63     3971.57    288.52 o 
   2  26   1     6023.61     5967.62    357.10 o 
   3  26   1     3061.47     2998.29    258.51 o 
   4  26   1     2411.83     2543.06    235.86 o 
   5  26   1     3387.98     3470.33    279.71 o 
  -4  27   1        9.60       26.17     52.00 o 
  -3  27   1      103.43       -2.33     72.87 o 
  -2  27   1        9.22      -40.36     88.40 o 
  -1  27   1      572.17      628.27    116.51 o 
   0  27   1      237.01      157.88     90.78 o 
   1  27   1       78.85      112.11     88.88 o 
   2  27   1        1.63        5.25     65.73 o 
   3  27   1       21.51      114.45     99.93 o 
 -19   0   2       67.42       -6.59     70.96 o 
 -18   0   2    17183.42    16706.40    798.44 o 
 -17   0   2     1038.02      645.94    157.35 o 
 -16   0   2    19969.80    21327.99    827.27 o 
 -15   0   2      313.91      151.13     71.58 o 
 -14   0   2    11789.30    11965.74    570.42 o 
 -13   0   2      929.36     1033.25    159.28 o 
 -12   0   2   105711.54   108590.12   1089.37 o 
 -11   0   2      849.07      840.59     93.21 o 
 -10   0   2   287323.06   296193.81   1612.93 o 
  -9   0   2      317.45      370.28     90.12 o 
  -8   0   2   301815.09   311671.25   2872.06 o 
  -7   0   2       90.78      127.86     45.91 o 
  -6   0   2    78546.31    84558.19    928.86 o 
  -5   0   2       49.55       38.41     18.56 o 
  -4   0   2   394270.44   396652.34  17470.41 o 
  -3   0   2      198.92      148.66     16.78 o 
  -2   0   2   174592.39   172095.61   3974.03 o 
  -1   0   2       31.35       24.64      9.28 o 
   0   0   2    70903.62    69600.85    402.52 o 
   1   0   2       22.38        9.09      7.49 o 
   2   0   2   946948.69   898266.25  35770.45 o 
   3   0   2      743.56      635.88     48.49 o 
   4   0   2   105505.49   106178.84    597.42 o 
   5   0   2      210.28      174.16     22.89 o 
   6   0   2   228810.73   239806.13   2728.39 o 
   7   0   2        6.46      -10.47     10.47 o 
   8   0   2    11955.83    12588.16    217.65 o 
   9   0   2      595.90      600.91     49.48 o 
  10   0   2     6039.54     6243.61    238.81 o 
  11   0   2      197.93      137.97     30.50 o 
  12   0   2    37375.58    39084.09   1285.60 o 
  13   0   2        6.24      -10.10     16.32 o 
  14   0   2    31932.11    31016.02    404.47 o 
  15   0   2      245.78      444.29    136.54 o 
  16   0   2    46011.54    45502.78   1302.03 o 
  17   0   2      422.64      454.46    146.19 o 
  18   0   2    10164.80    10719.45    682.03 o 
 -19   1   2      665.78      737.36    122.83 o 
 -18   1   2      160.85      109.16     87.54 o 
 -17   1   2     1301.11     1169.03    141.07 o 
 -16   1   2      210.98      330.77     85.45 o 
 -15   1   2      558.39      647.39     98.50 o 
 -14   1   2      807.76      792.58    103.18 o 
 -13   1   2     1192.44     1229.80    120.98 o 
 -12   1   2     1307.52     1390.55    102.30 o 
 -11   1   2      387.40      364.41     36.43 o 
 -10   1   2      852.30     1038.87     69.48 o 
  -9   1   2     1999.30     2158.91    106.04 o 
  -8   1   2       49.78       68.70     24.38 o 
  -7   1   2     1474.30     1512.77     77.13 o 
  -6   1   2    12786.25    11938.07    315.68 o 
  -5   1   2     1609.36     1685.10     48.05 o 
  -4   1   2       25.12       16.51      5.01 o 
  -3   1   2     2599.57     2550.45     66.48 o 
  -2   1   2     1425.16     1320.42     45.48 o 
  -1   1   2     3698.94     3287.06     56.93 o 
   0   1   2     1523.57     1422.15     41.82 o 
   1   1   2     1255.48     1198.79     40.87 o 
   2   1   2     1848.10     1827.82     48.62 o 
   3   1   2     4926.26     4741.74    138.91 o 
   4   1   2     4264.36     4033.13    108.19 o 
   5   1   2     2570.36     2614.17     87.21 o 
   6   1   2      156.20      241.81     23.21 o 
   7   1   2      728.43      730.95     36.58 o 
   8   1   2     9136.38     9259.35    133.94 o 
   9   1   2     1902.92     2025.49     64.84 o 
  10   1   2      684.77      705.42     44.38 o 
  11   1   2       28.77       13.52      8.61 o 
  12   1   2     2531.75     2535.86     87.20 o 
  13   1   2       72.45       54.13     14.29 o 
  14   1   2     2088.54     2040.19     96.74 o 
  15   1   2      442.68      445.02     86.74 o 
  16   1   2     1220.02     1245.52    156.57 o 
  17   1   2       91.19      178.35    105.02 o 
  18   1   2     3868.63     4531.49    315.50 o 
 -19   2   2     1876.33     1753.15    191.08 o 
 -18   2   2        5.39      -18.32     40.77 o 
 -17   2   2      131.66       -7.80     41.18 o 
 -16   2   2        1.38       39.59     28.03 o 
 -15   2   2       10.48       37.49     27.55 o 
 -14   2   2      252.49      215.10     53.16 o 
 -13   2   2     7375.82     7528.76    300.69 o 
 -12   2   2       23.04       -5.35     21.80 o 
 -11   2   2      592.91      607.42     49.24 o 
 -10   2   2        0.74       -7.23     18.80 o 
  -9   2   2    29290.77    29374.02    688.91 o 
  -8   2   2       87.49       72.84     14.77 o 
  -7   2   2    13150.16    14050.22    190.64 o 
  -6   2   2       28.62       30.75      6.54 o 
  -5   2   2     3432.55     3783.90     74.59 o 
  -4   2   2       20.67       14.50      3.86 o 
  -3   2   2    16016.29    16948.08    351.80 o 
  -2   2   2      224.94      210.25     10.50 o 
  -1   2   2    10071.21    10110.88    254.45 o 
   0   2   2       44.97       49.24      9.10 o 
   1   2   2    50395.89    51884.20   1016.61 o 
   2   2   2      203.60      179.75     18.99 o 
   3   2   2    28806.36    29354.63    545.80 o 
   4   2   2      393.76      349.98     25.40 o 
   5   2   2    25027.37    25938.18    270.15 o 
   6   2   2      966.08     1366.57    180.71 o 
   7   2   2        3.99       14.92     10.71 o 
   8   2   2       64.77       45.94     11.33 o 
   9   2   2       90.54       98.00     24.83 o 
  10   2   2        1.49       -2.98      9.72 o 
  11   2   2      285.85      241.93     31.40 o 
  12   2   2      996.16      948.27     53.36 o 
  13   2   2      701.48      687.41     44.85 o 
  14   2   2      176.61      171.43     24.71 o 
  15   2   2     1278.92     1300.81    149.18 o 
  16   2   2      175.62      119.13     58.89 o 
  17   2   2        5.49       30.37     36.80 o 
  18   2   2       60.06      105.41    103.76 o 
 -19   3   2      248.95      154.79     55.52 o 
 -18   3   2     1263.82     1281.75    157.60 o 
 -17   3   2     1147.93     1081.28    138.59 o 
 -16   3   2     1000.42     1119.99    136.45 o 
 -15   3   2     1407.01     1314.26    139.29 o 
 -14   3   2     2272.20     2106.19    169.26 o 
 -13   3   2        2.90       -2.91     23.29 o 
 -12   3   2      695.60      666.98     68.75 o 
 -11   3   2       63.34       46.23      9.70 o 
 -10   3   2       71.30       33.28     18.00 o 
  -9   3   2       70.91       94.84     15.63 o 
  -8   3   2      130.11      132.27     18.45 o 
  -7   3   2       30.79       41.28      7.82 o 
  -6   3   2      589.33      573.20     20.85 o 
  -5   3   2      101.89      129.91     11.07 o 
  -4   3   2       41.67       42.11      6.15 o 
  -3   3   2      869.63      822.48     23.70 o 
  -2   3   2       31.30       43.57      7.23 o 
  -1   3   2      760.58      880.60     39.86 o 
   0   3   2       27.94      102.47     29.02 o 
   1   3   2     5726.29     5738.70    169.09 o 
   2   3   2      954.54      896.58     35.96 o 
   3   3   2     3926.42     3843.96     79.31 o 
   4   3   2      283.16      251.78     22.04 o 
   5   3   2       24.58       33.00     10.09 o 
   6   3   2     6999.39     7143.51    126.16 o 
   7   3   2      742.14      729.96     52.47 o 
   8   3   2     1893.17     2063.70     75.36 o 
   9   3   2       53.53       50.05     16.22 o 
  10   3   2     1984.08     2247.06    101.13 o 
  11   3   2     1749.36     1768.78     75.08 o 
  12   3   2     9447.25     9714.37    175.17 o 
  13   3   2      948.06      929.74     53.40 o 
  14   3   2      661.72      636.89     43.54 o 
  15   3   2      428.51      550.85    100.67 o 
  16   3   2     2075.61     2142.77    201.62 o 
  17   3   2      491.42      463.16    105.14 o 
  18   3   2     1430.63     1311.65    240.56 o 
 -19   4   2       19.69       71.40     46.10 o 
 -18   4   2    12794.28    12625.62    489.91 o 
 -17   4   2      130.44       84.73     37.82 o 
 -16   4   2     2978.41     2988.55    220.02 o 
 -15   4   2       61.68       28.42     40.95 o 
 -14   4   2    11608.05    11508.43    393.04 o 
 -13   4   2       30.70        5.35     14.84 o 
 -12   4   2    31352.24    31759.90    509.87 o 
 -11   4   2      458.89      398.07     31.24 o 
 -10   4   2   158413.05   161948.91    769.56 o 
  -9   4   2      155.31      140.60     13.82 o 
  -8   4   2   108952.25   110219.48    663.73 o 
  -7   4   2        3.93       11.69      7.48 o 
  -6   4   2    14520.35    13866.43    170.20 o 
  -5   4   2        0.33        1.28      3.59 o 
  -4   4   2    25446.43    26074.47    509.54 o 
  -3   4   2       29.95       29.17      5.00 o 
  -2   4   2      836.14      562.72     32.28 o 
  -1   4   2       32.09       21.71      6.29 o 
   0   4   2   256449.06   252553.23   4422.42 o 
   1   4   2       29.61       23.28      5.80 o 
   2   4   2    53260.30    53227.53    325.62 o 
   3   4   2       18.46       27.02     10.12 o 
   4   4   2   203208.02   208780.41   1436.81 o 
   5   4   2      105.51      117.85     22.98 o 
   6   4   2   113041.30   116231.80    683.52 o 
   7   4   2        4.59       -4.62      7.61 o 
   8   4   2    26443.72    27916.93    303.99 o 
   9   4   2      202.91      210.42     27.01 o 
  10   4   2     1136.21     1113.70     71.46 o 
  11   4   2       26.80       10.89     12.23 o 
  12   4   2    19735.20    20762.52    263.31 o 
  13   4   2       18.04       11.44     11.11 o 
  14   4   2    53514.48    53927.56    566.80 o 
  15   4   2      222.82      239.31     83.04 o 
  16   4   2    17211.80    16729.87    560.27 o 
  17   4   2       46.43       86.89     56.12 o 
  18   4   2    16393.17    17064.83    846.88 o 
 -19   5   2      410.77      421.11     89.10 o 
 -18   5   2       39.39        3.32     39.19 o 
 -17   5   2        2.73      -97.56     97.56 o 
 -16   5   2        0.43      -68.55     97.79 o 
 -15   5   2      634.95      500.18     84.82 o 
 -14   5   2     1436.16     1256.60    144.83 o 
 -13   5   2       30.92        7.11      9.24 o 
 -12   5   2      173.06      165.08     24.24 o 
 -11   5   2     1062.77      958.42     52.14 o 
 -10   5   2       94.90      107.19     21.36 o 
  -9   5   2      888.39      961.40     38.97 o 
  -8   5   2      556.35      595.16     30.55 o 
  -7   5   2     1024.10     1055.80     37.62 o 
  -6   5   2        1.11        8.66      4.75 o 
  -5   5   2      557.83      587.10     23.71 o 
  -4   5   2      839.30      843.33     27.23 o 
  -3   5   2     2166.70     2239.59    102.22 o 
  -2   5   2      339.67      315.21     26.24 o 
  -1   5   2       38.01       38.59      7.63 o 
   0   5   2      125.58      274.46     48.64 o 
   1   5   2      916.88      948.44     29.43 o 
   2   5   2      268.09      279.21     18.11 o 
   3   5   2     2452.29     2519.34     60.00 o 
   4   5   2       54.36       91.04     13.79 o 
   5   5   2     5721.53     5744.87    115.26 o 
   6   5   2    15966.82    15857.01    199.72 o 
   7   5   2     1639.16     1710.13     68.09 o 
   8   5   2     1386.99     1394.90     58.64 o 
   9   5   2      482.02      532.18     40.41 o 
  10   5   2        2.95      -11.02     13.20 o 
  11   5   2        5.16       -4.77     14.03 o 
  12   5   2     1516.52     1521.03     89.36 o 
  13   5   2     3064.73     2960.00     93.96 o 
  14   5   2       35.08       41.02     24.15 o 
  15   5   2     1100.58     1055.96    136.26 o 
  16   5   2      889.85      978.15    137.24 o 
  17   5   2      699.39      624.25    111.36 o 
  18   5   2      150.81      108.43     85.30 o 
 -19   6   2     1930.48     1710.39    271.34 o 
 -18   6   2       82.08      -19.47     49.58 o 
 -17   6   2     2462.04     2460.82    208.67 o 
 -16   6   2       92.17       85.77     41.63 o 
 -15   6   2     2696.61     2971.91    212.28 o 
 -14   6   2       17.55       -8.17     17.78 o 
 -13   6   2      512.35      515.05     47.16 o 
 -12   6   2      207.11      210.18     32.04 o 
 -11   6   2    30524.84    30337.55    359.33 o 
 -10   6   2     1780.30     1754.07     54.71 o 
  -9   6   2    26687.73    26664.63    221.04 o 
  -8   6   2     1505.17     1432.73     50.60 o 
  -7   6   2     9148.81     8971.14    125.05 o 
  -6   6   2        7.28        7.26      4.82 o 
  -5   6   2     5341.97     5265.19     74.61 o 
  -4   6   2      418.48      400.04     20.12 o 
  -3   6   2    13028.44    14155.43    349.92 o 
  -2   6   2      234.23      235.66     15.36 o 
  -1   6   2    22257.40    23076.88    528.47 o 
   0   6   2      198.73      265.18     17.87 o 
   1   6   2     2570.93     2212.09     64.46 o 
   2   6   2     1356.31     1351.74     37.45 o 
   3   6   2    90923.41    92939.07    645.74 o 
   4   6   2     2687.47     2719.72     69.19 o 
   5   6   2    10979.49    10813.59    145.59 o 
   6   6   2     1150.43     1171.86     51.11 o 
   7   6   2    12073.00    11813.97    183.22 o 
   8   6   2      357.46      399.04     35.41 o 
   9   6   2     1078.41     1049.90     54.30 o 
  10   6   2      404.44      416.37     41.97 o 
  11   6   2     3360.32     3738.51    129.37 o 
  12   6   2      115.11       98.05     17.09 o 
  13   6   2     7225.83     6980.64    161.41 o 
  14   6   2     1081.27     1031.42     85.17 o 
  15   6   2     8702.85     8929.02    391.78 o 
  16   6   2      429.08      408.95     87.86 o 
  17   6   2     3837.32     3757.12    275.59 o 
  18   6   2      396.34      331.11    132.20 o 
 -19   7   2      158.73       98.04     53.46 o 
 -18   7   2      933.84      799.84    125.60 o 
 -17   7   2     4008.88     3941.15    267.88 o 
 -16   7   2     1978.78     2030.19    184.96 o 
 -15   7   2     1028.34      879.91    115.09 o 
 -14   7   2      607.48      588.81     53.01 o 
 -13   7   2     2261.59     2327.07    108.62 o 
 -12   7   2       10.90        9.17      8.21 o 
 -11   7   2     1122.64     1108.73     46.17 o 
 -10   7   2       21.29       33.10     11.90 o 
  -9   7   2       50.72       56.51     11.09 o 
  -8   7   2      517.62      392.99     68.96 o 
  -7   7   2     2102.28     2022.30     57.48 o 
  -6   7   2      779.60      857.02     33.53 o 
  -5   7   2     2119.67     2081.44     49.65 o 
  -4   7   2     1094.50     1046.63     33.83 o 
  -3   7   2     3394.67     3628.03     92.01 o 
  -2   7   2      258.65      240.71     17.80 o 
  -1   7   2     1578.24     1689.95     44.32 o 
   0   7   2     1027.08     1150.31     47.19 o 
   1   7   2      433.34      439.01     18.25 o 
   2   7   2       66.68       85.61     10.25 o 
   3   7   2      982.94     1026.52     40.35 o 
   4   7   2      446.63      596.24     33.33 o 
   5   7   2      504.86      497.26     31.82 o 
   6   7   2     5038.33     4906.36    105.84 o 
   7   7   2        0.38        5.47      8.83 o 
   8   7   2       58.80       58.19     15.47 o 
   9   7   2     4923.23     5148.48    124.66 o 
  10   7   2     1978.29     1945.37     78.22 o 
  11   7   2        4.19       -0.42     14.03 o 
  12   7   2     1523.31     1476.35     76.96 o 
  13   7   2        1.96       -8.24     13.75 o 
  14   7   2     1150.87     1081.22    133.36 o 
  15   7   2      160.94      208.93     63.24 o 
  16   7   2        9.10      166.66    140.93 o 
  17   7   2       10.16      -41.63     41.63 o 
 -19   8   2      647.21      317.48    109.26 o 
 -18   8   2     4500.37     4548.34    296.07 o 
 -17   8   2      760.35      766.50    120.70 o 
 -16   8   2    13739.26    13690.74    480.59 o 
 -15   8   2      179.02       97.51     40.77 o 
 -14   8   2     1513.48     1643.18     96.58 o 
 -13   8   2     1192.22     1031.23     52.34 o 
 -12   8   2    46400.65    46520.98    406.94 o 
 -11   8   2     1260.39     1274.19     53.20 o 
 -10   8   2   116943.30   121500.77    794.76 o 
  -9   8   2     1633.09     1626.06     61.37 o 
  -8   8   2    58207.85    58369.17    352.37 o 
  -7   8   2     1094.32     1039.47     63.32 o 
  -6   8   2    63733.29    65940.59    302.48 o 
  -5   8   2       10.43        7.62      6.05 o 
  -4   8   2     6136.71     6215.11    103.20 o 
  -3   8   2      628.24      573.93     29.14 o 
  -2   8   2    89359.05    93321.96   1204.06 o 
  -1   8   2      346.92      323.85     21.31 o 
   0   8   2    27878.30    26274.56    473.76 o 
   1   8   2     1598.17     1446.25     42.83 o 
   2   8   2   149914.44   154452.38    672.48 o 
   3   8   2      233.32      245.68     20.35 o 
   4   8   2   120021.10   124651.88    489.96 o 
   5   8   2     1301.86     1224.97     52.32 o 
   6   8   2    47243.73    48947.28    344.08 o 
   7   8   2     2539.15     2605.83     83.16 o 
   8   8   2    22466.02    23395.37    263.97 o 
   9   8   2       91.53       69.57     16.83 o 
  10   8   2     2190.89     2179.96     76.86 o 
  11   8   2      609.92      485.11     36.05 o 
  12   8   2    11158.73    10753.95    200.68 o 
  13   8   2      617.52      581.20     59.33 o 
  14   8   2    29764.82    30252.76    689.58 o 
  15   8   2      469.06      475.23    114.65 o 
  16   8   2    14327.32    13406.08    510.79 o 
  17   8   2      494.21      470.30    138.22 o 
 -19   9   2       50.51       44.99     60.43 o 
 -18   9   2       67.61      -56.02     56.02 o 
 -17   9   2      226.30      185.03     68.15 o 
 -16   9   2       85.95       49.94     45.71 o 
 -15   9   2       65.91       79.91     46.03 o 
 -14   9   2      502.17      518.46     54.93 o 
 -13   9   2      101.28       85.28     16.22 o 
 -12   9   2      623.98      629.40     44.61 o 
 -11   9   2       80.31       91.40     24.24 o 
 -10   9   2     4873.39     4849.49    105.79 o 
  -9   9   2     2001.82     1989.74     71.01 o 
  -8   9   2        1.97       12.71     10.61 o 
  -7   9   2      418.53      268.90     67.27 o 
  -6   9   2     1569.73     1458.80     47.38 o 
  -5   9   2     6374.78     6548.65     96.20 o 
  -4   9   2     4961.30     5160.37     78.30 o 
  -3   9   2      319.69      329.89     23.48 o 
  -2   9   2     1441.47     1414.73     43.28 o 
  -1   9   2        1.99       19.87      9.02 o 
   0   9   2     7067.97     7123.50     88.44 o 
   1   9   2     4937.51     4785.69     91.66 o 
   2   9   2      188.13      160.09     13.57 o 
   3   9   2     2288.57     2253.70     58.16 o 
   4   9   2     8146.54     8337.54    121.10 o 
   5   9   2     2959.25     2858.57     81.75 o 
   6   9   2       18.61       14.48     11.97 o 
   7   9   2     1739.71     1821.74     89.72 o 
   8   9   2     1987.58     1877.71    107.82 o 
   9   9   2     1616.04     1592.89     80.65 o 
  10   9   2     1353.47     1283.26     68.28 o 
  11   9   2      188.88       96.76     41.51 o 
  12   9   2      265.94      139.47     63.08 o 
  13   9   2     1282.78     1332.03     86.09 o 
  14   9   2     2766.34     2768.37    213.50 o 
  15   9   2     1294.85     1409.13    267.99 o 
  16   9   2     1715.90     1873.03    190.18 o 
  17   9   2      763.13      785.15    174.63 o 
 -19  10   2     5879.06     5768.55    489.39 o 
 -18  10   2       52.46       38.45     58.08 o 
 -17  10   2     6242.10     5709.75    324.80 o 
 -16  10   2       97.60       14.11     30.11 o 
 -15  10   2     8493.55     8435.15    366.18 o 
 -14  10   2       54.02       35.36     28.30 o 
 -13  10   2     9022.33     9271.97    185.52 o 
 -12  10   2      337.45      321.91     32.87 o 
 -11  10   2    65938.21    67895.43    868.83 o 
 -10  10   2     1067.96     1062.32     52.01 o 
  -9  10   2    77027.01    79310.20    426.23 o 
  -8  10   2     3130.09     3000.27     87.08 o 
  -7  10   2    47146.06    48463.46    336.49 o 
  -6  10   2      296.39      297.13     22.00 o 
  -5  10   2    34029.97    36522.55    289.77 o 
  -4  10   2       66.11       54.95     10.27 o 
  -3  10   2    31819.82    32737.44    356.24 o 
  -2  10   2     1259.92     1206.53     39.50 o 
  -1  10   2    65061.02    68586.76    734.27 o 
   0  10   2     1715.02     1634.17     43.61 o 
   1  10   2    40124.79    39915.13    535.56 o 
   2  10   2     2550.89     2475.53     76.58 o 
   3  10   2    95018.49    98106.46    857.36 o 
   4  10   2     3118.46     3014.78     75.18 o 
   5  10   2    68672.48    70287.60    488.20 o 
   6  10   2     4270.65     4332.88    108.80 o 
   7  10   2    14313.91    14671.23    195.19 o 
   8  10   2      208.93       81.74     52.46 o 
   9  10   2    11466.31    11803.42    255.37 o 
  10  10   2      389.56      291.10     29.58 o 
  11  10   2     2482.09     2550.45     89.29 o 
  12  10   2      750.74      721.16     47.68 o 
  13  10   2    26472.28    26318.63    388.60 o 
  14  10   2      702.41      833.52    124.68 o 
  15  10   2    14225.11    13408.60    483.05 o 
  16  10   2     1025.11     1039.24    140.83 o 
  17  10   2     7455.62     7135.23    515.52 o 
 -18  11   2     2481.34     2590.40    229.19 o 
 -17  11   2      623.64      615.36    106.02 o 
 -16  11   2     1229.69     1163.48    186.46 o 
 -15  11   2     1658.56     1743.69    167.64 o 
 -14  11   2      302.07      285.19     51.47 o 
 -13  11   2      532.95      512.28     43.46 o 
 -12  11   2      492.27      436.97     40.14 o 
 -11  11   2      546.32      494.61     43.33 o 
 -10  11   2        3.73       -3.86     14.98 o 
  -9  11   2       20.23       43.12     14.61 o 
  -8  11   2     1705.75     1716.45     68.13 o 
  -7  11   2      283.78      268.39     25.54 o 
  -6  11   2      424.68      256.63     69.92 o 
  -5  11   2      373.64      331.13     42.58 o 
  -4  11   2      635.68      572.83     36.82 o 
  -3  11   2      225.37      172.78     31.86 o 
  -2  11   2      193.73      128.96     21.77 o 
  -1  11   2      808.85      735.77     41.57 o 
   0  11   2     1058.49     1071.33     39.32 o 
   1  11   2      719.81      783.26     36.96 o 
   2  11   2      661.10      581.69     30.71 o 
   3  11   2     7939.59     8245.75    108.11 o 
   4  11   2       88.64       76.48     14.38 o 
   5  11   2     2047.20     2201.04     69.08 o 
   6  11   2      749.81      700.69     41.99 o 
   7  11   2     3034.45     3132.85    153.09 o 
   8  11   2     4584.88     4572.56    140.12 o 
   9  11   2      171.71      231.74     33.63 o 
  10  11   2     1648.65     1717.70     75.50 o 
  11  11   2     2125.46     2169.35     95.43 o 
  12  11   2     1666.68     1735.32    100.87 o 
  13  11   2      190.25      207.65     36.32 o 
  14  11   2     1621.84     1636.53    154.76 o 
  15  11   2      114.51      106.20     41.39 o 
  16  11   2      904.68      738.92    119.44 o 
 -18  12   2     4197.68     4093.90    287.65 o 
 -17  12   2      380.27      420.71     89.57 o 
 -16  12   2     1522.43     1447.66    160.00 o 
 -15  12   2      503.97      494.58     73.36 o 
 -14  12   2     3906.99     3785.09    197.69 o 
 -13  12   2       74.44       70.60     17.14 o 
 -12  12   2    13940.31    14115.39    284.04 o 
 -11  12   2     2703.71     2690.24    121.74 o 
 -10  12   2    31162.73    30866.58    472.42 o 
  -9  12   2     3996.48     3895.64    112.12 o 
  -8  12   2    21026.57    20967.70    273.08 o 
  -7  12   2      391.75      370.86     35.27 o 
  -6  12   2    10149.65     9841.22    147.74 o 
  -5  12   2      465.77      377.88     52.11 o 
  -4  12   2     3914.93     3883.44     98.15 o 
  -3  12   2     1325.28     1322.34     51.25 o 
  -2  12   2     6227.33     6077.52    136.45 o 
  -1  12   2      486.99      416.90     32.48 o 
   0  12   2    15066.55    14669.65    165.69 o 
   1  12   2     1600.33     1670.69     56.58 o 
   2  12   2    44366.84    44071.29    309.00 o 
   3  12   2     3418.79     3390.10     82.21 o 
   4  12   2    63325.87    63694.39    774.50 o 
   5  12   2     3790.37     3832.54     96.94 o 
   6  12   2    18743.75    18746.76    216.36 o 
   7  12   2     2374.80     2390.82    103.61 o 
   8  12   2    11519.06    11502.04    237.36 o 
   9  12   2      550.79      602.33     54.05 o 
  10  12   2     2662.11     2714.53     96.93 o 
  11  12   2      543.22      546.60     56.61 o 
  12  12   2     7170.51     7099.69    208.86 o 
  13  12   2     2664.09     2822.88    133.81 o 
  14  12   2    11266.72    10985.04    357.37 o 
  15  12   2     1281.53     1295.23    180.69 o 
  16  12   2     7404.26     7419.95    505.59 o 
 -18  13   2      255.13      134.00     76.36 o 
 -17  13   2       54.67       48.54     44.43 o 
 -16  13   2      875.22      856.00    127.39 o 
 -15  13   2      883.30      781.18     92.85 o 
 -14  13   2       23.99      -10.32     40.15 o 
 -13  13   2       13.77        4.03     26.49 o 
 -12  13   2       75.91       29.89     29.76 o 
 -11  13   2      820.88      855.88     71.95 o 
 -10  13   2      111.93       59.96     19.46 o 
  -9  13   2      308.19      322.65     40.01 o 
  -8  13   2      399.70      372.76     35.28 o 
  -7  13   2     1267.11     1247.40     61.47 o 
  -6  13   2       54.67       20.33     10.90 o 
  -5  13   2      130.27       74.26     16.24 o 
  -4  13   2       27.46        9.07      9.66 o 
  -3  13   2      944.84      909.21     41.85 o 
  -2  13   2      884.15      872.21     43.56 o 
  -1  13   2       24.31       23.38     13.57 o 
   0  13   2      128.95      140.31     17.36 o 
   1  13   2      646.48      687.28     36.35 o 
   2  13   2     2526.70     2546.61     63.29 o 
   3  13   2      822.72      815.02     37.32 o 
   4  13   2      244.33      223.35     18.96 o 
   5  13   2     4783.33     4883.92    100.70 o 
   6  13   2      774.16      779.38     41.55 o 
   7  13   2     5944.23     5936.12    132.95 o 
   8  13   2       18.49        8.20     16.13 o 
   9  13   2       47.39       52.84     17.75 o 
  10  13   2      664.58      678.26     49.35 o 
  11  13   2     5024.62     5252.79    153.68 o 
  12  13   2      429.65      415.26     53.46 o 
  13  13   2     3830.49     3952.82    162.02 o 
  14  13   2      197.57      199.12     67.34 o 
  15  13   2     1569.90     1498.62    176.65 o 
  16  13   2      153.92      155.48     86.21 o 
 -17  14   2     8208.67     8312.57    398.51 o 
 -16  14   2       35.59      -75.34     75.34 o 
 -15  14   2     3042.06     3245.21    193.76 o 
 -14  14   2       83.58      -10.42     28.31 o 
 -13  14   2    11456.58    11570.98    340.71 o 
 -12  14   2      278.36      256.22     52.57 o 
 -11  14   2    35561.91    35865.43    548.98 o 
 -10  14   2     2065.06     2324.98    113.97 o 
  -9  14   2    70228.94    72302.63    560.62 o 
  -8  14   2     2452.32     2580.41     85.36 o 
  -7  14   2    24408.45    24931.65    232.10 o 
  -6  14   2      144.70      133.56     17.59 o 
  -5  14   2     7048.72     7213.16    131.35 o 
  -4  14   2      481.36      283.09     76.28 o 
  -3  14   2    18200.55    17021.18   1204.19 o 
  -2  14   2      127.19       93.96     27.36 o 
  -1  14   2    23860.08    23986.99    210.78 o 
   0  14   2      585.47      552.05     33.24 o 
   1  14   2    56228.65    58073.11    309.58 o 
   2  14   2     1096.11     1132.36     42.48 o 
   3  14   2    48320.10    48490.29    411.10 o 
   4  14   2     3582.29     3557.48     89.03 o 
   5  14   2    50442.23    50675.26    408.55 o 
   6  14   2      435.74      408.86     33.26 o 
   7  14   2    35967.97    37284.34    564.10 o 
   8  14   2       19.26       23.24     15.79 o 
   9  14   2     2285.17     2390.58    109.93 o 
  10  14   2        7.81        0.32     17.15 o 
  11  14   2     5341.02     5510.67    185.45 o 
  12  14   2       28.31       23.31     23.51 o 
  13  14   2    24173.12    24488.35    462.89 o 
  14  14   2      208.99      198.08     55.14 o 
  15  14   2    17124.04    17744.34    568.43 o 
 -17  15   2      127.73      125.89     56.14 o 
 -16  15   2      544.61      508.71     74.13 o 
 -15  15   2     1454.58     1607.35    138.18 o 
 -14  15   2      125.17       73.47     36.43 o 
 -13  15   2     1686.54     1796.73    135.68 o 
 -12  15   2      293.32      245.03     48.28 o 
 -11  15   2       83.71      108.85     27.47 o 
 -10  15   2      190.02      135.09     29.61 o 
  -9  15   2     1542.69     1538.43     75.52 o 
  -8  15   2      414.02      407.27     33.15 o 
  -7  15   2     1447.23     1322.37     64.26 o 
  -6  15   2     2388.54     2329.14     82.50 o 
  -5  15   2        2.84        8.78     15.60 o 
  -4  15   2      392.50      325.42     27.95 o 
  -3  15   2      420.64      367.75     28.24 o 
  -2  15   2      296.43      175.97     40.02 o 
  -1  15   2      294.13      276.91     21.82 o 
   0  15   2      545.92      574.31     30.83 o 
   1  15   2     2979.07     3005.05    134.12 o 
   2  15   2       76.25       57.17     12.40 o 
   3  15   2      114.60      153.78     20.05 o 
   4  15   2      696.04      602.92     41.64 o 
   5  15   2      176.82      207.89     26.56 o 
   6  15   2       31.91       25.95     12.12 o 
   7  15   2     2259.10     2235.26    102.70 o 
   8  15   2      131.43       87.04     27.31 o 
   9  15   2       33.47      -29.93     29.93 o 
  10  15   2       48.07      -27.86     38.99 o 
  11  15   2       18.61       -8.72     18.70 o 
  12  15   2       40.31       34.47     29.14 o 
  13  15   2        8.64       -8.39     29.99 o 
  14  15   2      131.43      116.12     34.59 o 
  15  15   2      680.44      781.18    118.72 o 
 -16  16   2       44.73       30.48     40.18 o 
 -15  16   2      687.36      734.25     92.00 o 
 -14  16   2      592.39      503.23     87.64 o 
 -13  16   2      898.10      858.62    111.37 o 
 -12  16   2     2107.12     2056.52    140.96 o 
 -11  16   2     5268.25     5297.38    217.73 o 
 -10  16   2     2017.15     1965.31    102.27 o 
  -9  16   2     5700.77     5779.35    155.80 o 
  -8  16   2     6770.94     7029.65    167.34 o 
  -7  16   2     2746.89     2896.20    105.29 o 
  -6  16   2       48.17       78.48     18.21 o 
  -5  16   2     2420.94     2431.90    119.69 o 
  -4  16   2       25.28       27.03     15.65 o 
  -3  16   2      223.01      306.73     35.40 o 
  -2  16   2      160.13      231.35     36.93 o 
  -1  16   2     4555.16     4753.68    123.60 o 
   0  16   2     6248.10     6392.86    131.78 o 
   1  16   2     2383.27     2424.08     88.23 o 
   2  16   2     2506.35     2535.56     88.60 o 
   3  16   2     4739.29     4838.69    125.92 o 
   4  16   2     4256.79     4222.08    113.00 o 
   5  16   2     5375.08     5531.60    141.24 o 
   6  16   2     8492.57     8704.44    232.34 o 
   7  16   2     2450.47     2401.85    108.82 o 
   8  16   2      285.53      225.03     37.06 o 
   9  16   2      832.44      827.43     58.69 o 
  10  16   2      476.72      420.86     49.18 o 
  11  16   2      546.67      492.69     50.05 o 
  12  16   2       44.57        5.06     20.02 o 
  13  16   2     2287.31     2378.99    164.39 o 
  14  16   2     2394.99     2384.20    171.05 o 
 -16  17   2      491.42      484.58     77.23 o 
 -15  17   2     1074.96      971.15    114.43 o 
 -14  17   2     1158.59     1035.10    108.97 o 
 -13  17   2      273.87      310.41     61.46 o 
 -12  17   2      221.18      193.63     50.50 o 
 -11  17   2       12.03       -4.55     31.67 o 
 -10  17   2      645.42      604.51     53.10 o 
  -9  17   2      213.76      305.83     45.36 o 
  -8  17   2     1594.26     1482.17     78.83 o 
  -7  17   2      241.27      224.15     30.59 o 
  -6  17   2      108.93       93.27     16.02 o 
  -5  17   2     1124.92     1166.75     76.56 o 
  -4  17   2     1144.74     1080.93     64.07 o 
  -3  17   2      796.09      675.94     63.70 o 
  -2  17   2      131.42      135.60     34.05 o 
  -1  17   2     1171.23     1266.33     73.27 o 
   0  17   2      321.73      290.99     41.50 o 
   1  17   2     1033.23     1107.62     81.13 o 
   2  17   2      315.95      390.10     36.89 o 
   3  17   2      519.51      556.19     46.18 o 
   4  17   2     1924.33     1921.70     77.94 o 
   5  17   2     2419.34     2475.18     92.34 o 
   6  17   2      201.89      166.44     23.19 o 
   7  17   2      973.56      904.77     96.11 o 
   8  17   2        2.37      -24.74     24.74 o 
   9  17   2     1670.03     1734.16    109.34 o 
  10  17   2       79.01       46.43     18.26 o 
  11  17   2      512.92      567.62     56.15 o 
  12  17   2       53.92       10.86     17.47 o 
  13  17   2     2278.18     2051.17    248.90 o 
  14  17   2      511.02      367.90     81.34 o 
 -15  18   2     5524.95     5413.50    259.67 o 
 -14  18   2       19.26      -36.16     36.16 o 
 -13  18   2     7679.19     7327.59    222.12 o 
 -12  18   2       51.58       36.50     21.32 o 
 -11  18   2    36460.27    36223.24    726.57 o 
 -10  18   2       74.95       76.73     28.46 o 
  -9  18   2    50978.97    50136.00    648.03 o 
  -8  18   2      546.41      552.37     56.93 o 
  -7  18   2    15555.31    16054.15    256.07 o 
  -6  18   2       58.09       37.47     21.61 o 
  -5  18   2     9448.13    10355.84    213.23 o 
  -4  18   2      576.77      502.23     44.46 o 
  -3  18   2    23349.59    24450.48    427.70 o 
  -2  18   2       46.03       21.35     21.43 o 
  -1  18   2     8681.45     9498.25    204.73 o 
   0  18   2       49.10       38.97     20.18 o 
   1  18   2    51838.58    53858.40    770.60 o 
   2  18   2     1098.98     1046.21     60.45 o 
   3  18   2    61181.78    63438.00    795.60 o 
   4  18   2      336.20      381.25     41.34 o 
   5  18   2    44978.00    46242.14    403.00 o 
   6  18   2      195.54      201.69     29.28 o 
   7  18   2    28874.45    28445.67    396.94 o 
   8  18   2       36.02      -12.47     28.80 o 
   9  18   2     4311.04     4268.88    148.20 o 
  10  18   2       33.62       20.87     23.25 o 
  11  18   2    15372.97    15967.56    375.55 o 
  12  18   2       90.54       91.20     37.30 o 
  13  18   2    15508.00    16053.51    580.61 o 
 -15  19   2      847.07      758.23     80.79 o 
 -14  19   2       57.40        1.11     27.48 o 
 -13  19   2     1002.36      944.54     75.13 o 
 -12  19   2       11.69      -15.39     25.43 o 
 -11  19   2      830.34      784.88     74.63 o 
 -10  19   2        5.06      -30.21     30.21 o 
  -9  19   2       83.56      151.85     41.21 o 
  -8  19   2      284.85      212.09     42.47 o 
  -7  19   2      694.73      616.91     56.76 o 
  -6  19   2      916.87      862.59     59.39 o 
  -5  19   2        3.27      -22.28     22.42 o 
  -4  19   2      138.02      137.66     25.55 o 
  -3  19   2      291.75      266.61     41.75 o 
  -2  19   2       11.98       -5.77     16.87 o 
  -1  19   2      587.16      618.85     48.78 o 
   0  19   2      673.98      675.80     50.28 o 
   1  19   2       65.25      116.46     34.17 o 
   2  19   2       72.16       37.95     16.83 o 
   3  19   2      599.54      653.43     52.78 o 
   4  19   2      362.96      330.35     36.83 o 
   5  19   2      207.34      155.13     34.74 o 
   6  19   2     1398.80     1374.89     87.93 o 
   7  19   2     1684.24     1667.85    100.07 o 
   8  19   2        1.93      -29.04     29.04 o 
   9  19   2      808.88      756.42     67.52 o 
  10  19   2        0.61      -37.26     37.26 o 
  11  19   2       11.82       -3.48     24.01 o 
  12  19   2       11.04      -25.17     32.18 o 
  13  19   2       43.92       26.38     43.68 o 
 -14  20   2      105.01       44.42     27.88 o 
 -13  20   2     2244.31     2069.93    125.96 o 
 -12  20   2       36.22      100.54     35.45 o 
 -11  20   2     7712.79     7596.68    230.82 o 
 -10  20   2     1216.80     1225.66     92.57 o 
  -9  20   2     8022.52     7988.22    224.92 o 
  -8  20   2      178.44      379.69     53.23 o 
  -7  20   2     5432.33     5566.78    178.26 o 
  -6  20   2     1234.09     1362.72     86.15 o 
  -5  20   2     1991.91     2002.65    104.28 o 
  -4  20   2       26.40       42.57     22.97 o 
  -3  20   2     2484.50     2411.08    142.40 o 
  -2  20   2      263.36      268.63     37.28 o 
  -1  20   2     2622.35     2802.26    105.69 o 
   0  20   2      618.35      665.95     50.87 o 
   1  20   2     6488.87     6543.75    177.56 o 
   2  20   2      419.34      396.64     44.82 o 
   3  20   2     8122.84     8041.23    234.81 o 
   4  20   2       73.46      166.12     45.75 o 
   5  20   2     7821.14     7982.14    242.67 o 
   6  20   2      722.33      876.81     75.82 o 
   7  20   2     4179.68     4145.16    161.25 o 
   8  20   2        7.43      -35.69     35.69 o 
   9  20   2     1007.02      961.60     79.56 o 
  10  20   2      814.08      737.29     71.69 o 
  11  20   2      582.56      467.53     62.91 o 
  12  20   2      120.08       69.93     85.85 o 
 -13  21   2      694.51      650.82     79.28 o 
 -12  21   2     1122.79      930.18     83.93 o 
 -11  21   2       58.13       -1.54     40.34 o 
 -10  21   2     1637.91     1571.08    104.78 o 
  -9  21   2      387.96      372.38     53.51 o 
  -8  21   2      673.83      530.22     58.58 o 
  -7  21   2        2.61      -25.06     25.06 o 
  -6  21   2      745.80      715.73     61.90 o 
  -5  21   2      131.66       59.65     41.79 o 
  -4  21   2      228.13      148.39     46.59 o 
  -3  21   2       51.01       38.06     22.11 o 
  -2  21   2     1349.42     1072.39     97.96 o 
  -1  21   2      615.95      678.80     79.22 o 
   0  21   2        6.77       13.57     27.23 o 
   1  21   2     1230.80     1523.09    128.74 o 
   2  21   2     2962.11     2849.60    172.08 o 
   3  21   2      283.04      297.00     65.69 o 
   4  21   2      311.01      222.68     38.51 o 
   5  21   2      754.05      778.18     81.99 o 
   6  21   2        0.74       -2.37     33.89 o 
   7  21   2     2183.40     2114.17    117.75 o 
   8  21   2        2.88      -29.72     29.72 o 
   9  21   2      530.79      455.29     61.46 o 
  10  21   2       14.85      -46.26     46.26 o 
  11  21   2     2964.77     2949.84    165.44 o 
 -12  22   2      261.72      291.91     53.58 o 
 -11  22   2    21960.01    21288.71    584.84 o 
 -10  22   2       61.77       74.72     36.18 o 
  -9  22   2    40355.63    40066.24    713.40 o 
  -8  22   2       99.04       44.87     21.87 o 
  -7  22   2    15721.92    15680.31    318.94 o 
  -6  22   2       46.92      -11.86     23.03 o 
  -5  22   2    15905.17    16906.86    449.40 o 
  -4  22   2      560.44      411.68     80.96 o 
  -3  22   2     5644.80     5677.11    305.39 o 
  -2  22   2      840.90      737.76    114.39 o 
  -1  22   2    19744.64    19825.06    677.28 o 
   0  22   2       14.14       25.02    122.20 o 
   1  22   2    31253.02    30541.92    714.06 o 
   2  22   2      178.29      185.60    193.24 o 
   3  22   2    25925.21    24807.18    655.38 o 
   4  22   2       76.78       66.33     36.93 o 
   5  22   2    36964.70    35551.26    625.65 o 
   6  22   2      391.04      415.36     78.90 o 
   7  22   2    10652.50    10493.97    353.45 o 
   8  22   2       23.98      -38.11     38.11 o 
   9  22   2     5439.33     5076.39    217.71 o 
  10  22   2      384.41      211.80     73.68 o 
 -11  23   2      126.96      184.15     59.80 o 
 -10  23   2       77.08       44.02     49.47 o 
  -9  23   2      490.13      479.81     78.51 o 
  -8  23   2        0.31       -5.78     26.80 o 
  -7  23   2     1224.25     1073.55     84.41 o 
  -6  23   2      366.47      148.19     94.13 o 
  -5  23   2      258.90      101.31     44.63 o 
  -4  23   2      798.23      599.53    121.48 o 
  -3  23   2       20.82      -31.69     81.20 o 
  -2  23   2      139.42      138.79     56.95 o 
  -1  23   2        6.24       66.79     48.35 o 
   0  23   2       58.24      112.19     52.36 o 
   1  23   2       26.79      204.97     74.10 o 
   2  23   2       26.43      -20.51     41.17 o 
   3  23   2      239.05      294.30     67.54 o 
   4  23   2     1070.05      910.76    131.44 o 
   5  23   2      403.30      590.85     88.85 o 
   6  23   2      855.51      825.77     98.69 o 
   7  23   2     1685.11     1603.12    144.78 o 
   8  23   2      178.27       85.66     43.27 o 
   9  23   2      177.71      150.81     43.92 o 
 -10  24   2     4483.83     4378.45    244.10 o 
  -9  24   2     5989.83     5842.76    246.49 o 
  -8  24   2      517.75      485.20     70.28 o 
  -7  24   2     2835.04     2610.75    184.24 o 
  -6  24   2     1170.33     1100.41    191.55 o 
  -5  24   2      988.61      900.99    179.41 o 
  -4  24   2      220.09      140.72    108.90 o 
  -3  24   2      745.69      781.56    113.31 o 
  -2  24   2     3641.59     3099.77    239.49 o 
  -1  24   2     1127.17     1057.78    142.03 o 
   0  24   2      341.79      367.33     85.56 o 
   1  24   2     3218.39     3109.06    242.60 o 
   2  24   2     2471.38     2693.59    235.37 o 
   3  24   2     6313.97     6280.64    349.46 o 
   4  24   2     2492.81     2652.13    234.04 o 
   5  24   2     4057.70     4193.01    295.09 o 
   6  24   2      545.29      424.37    147.58 o 
   7  24   2     2139.73     2101.67    166.10 o 
   8  24   2     1294.88     1010.48    142.84 o 
  -8  25   2      483.98      384.53     67.34 o 
  -7  25   2       64.13        2.49     61.84 o 
  -6  25   2        3.76      -35.40     76.60 o 
  -5  25   2      139.25      -41.38     49.48 o 
  -4  25   2       51.35       45.03     76.11 o 
  -3  25   2       32.42       29.38     65.45 o 
  -2  25   2      440.62      281.04     72.68 o 
  -1  25   2      223.80      258.58     71.53 o 
   0  25   2      278.55      146.37     53.32 o 
   1  25   2      635.48      695.56    119.49 o 
   2  25   2      231.48      330.01     88.58 o 
   3  25   2       25.34      137.48     59.52 o 
   4  25   2      484.86      589.08    113.30 o 
   5  25   2      342.70      359.57     83.36 o 
   6  25   2        1.62      -56.68     56.68 o 
   7  25   2      435.72      298.86     73.43 o 
  -7  26   2     8019.99     7188.41    540.16 o 
  -6  26   2      478.51      360.12    113.37 o 
  -5  26   2      900.25      688.55    119.60 o 
  -4  26   2     1026.74     1011.28    147.44 o 
  -3  26   2     4674.11     4546.84    305.64 o 
  -2  26   2     1005.19      843.06    265.02 o 
  -1  26   2     4999.90     4731.00    388.62 o 
   0  26   2      927.01     1222.79    164.97 o 
   1  26   2     6701.15     6758.86    374.14 o 
   2  26   2      375.27      421.15    213.83 o 
   3  26   2    16757.18    17086.98    606.83 o 
   4  26   2      440.49      491.83    159.82 o 
   5  26   2     7501.64     7260.43    575.81 o 
  -4  27   2       63.04      104.96     54.47 o 
  -3  27   2       36.35       -8.85     64.10 o 
  -2  27   2        6.63      -45.93     85.91 o 
  -1  27   2        2.58       10.99     61.17 o 
   0  27   2       33.13        7.11     85.28 o 
   1  27   2       87.11      322.86    131.32 o 
   2  27   2      100.41      272.82    122.60 o 
 -20   1   3      900.32      826.08    139.86 o 
 -19   1   3      147.39      220.73     92.94 o 
 -18   1   3     2004.54     1882.57    187.24 o 
 -17   1   3     6258.07     6359.67    329.11 o 
 -16   1   3     2981.99     3235.01    224.06 o 
 -15   1   3     4376.37     4092.99    242.37 o 
 -14   1   3     2957.59     2910.47    194.62 o 
 -13   1   3     2524.94     2593.52    173.90 o 
 -12   1   3     5555.67     5443.39    170.16 o 
 -11   1   3     7306.28     7496.81    189.59 o 
 -10   1   3     6500.50     6510.46    193.92 o 
  -9   1   3     2075.04     2342.79    109.74 o 
  -8   1   3     4434.05     4413.18     80.59 o 
  -7   1   3      162.22      149.15     10.35 o 
  -6   1   3     2289.99     2269.30     42.16 o 
  -5   1   3     4154.75     3774.14    104.49 o 
  -4   1   3     3175.88     2917.34     75.32 o 
  -3   1   3      617.71      492.66     22.06 o 
  -2   1   3        5.80       13.98      4.06 o 
  -1   1   3      369.78      403.59     28.45 o 
   0   1   3     1069.33      925.31     26.38 o 
   1   1   3     4965.73     4646.98     80.59 o 
   2   1   3     1542.32     1472.77     51.19 o 
   3   1   3       43.79       38.04      9.33 o 
   4   1   3     5013.19     4900.11    109.67 o 
   5   1   3     2813.34     2928.03     89.16 o 
   6   1   3     6576.23     6505.32    119.54 o 
   7   1   3     4337.14     4161.42     93.95 o 
   8   1   3     2183.97     2145.71     69.88 o 
   9   1   3      389.59      397.72     33.14 o 
  10   1   3      114.01      102.62     22.77 o 
  11   1   3     2486.80     2663.33     97.25 o 
  12   1   3      321.54      346.28     34.80 o 
  13   1   3     2735.72     2735.12    101.26 o 
  14   1   3      928.43      918.71     74.11 o 
  15   1   3     2165.28     2382.08    209.74 o 
  16   1   3      223.77      155.17     48.76 o 
  17   1   3      781.19      822.82    181.65 o 
 -20   2   3       85.64       70.23     87.93 o 
 -19   2   3    38211.81    38595.35    878.84 o 
 -18   2   3        3.38       87.07     48.92 o 
 -17   2   3    15903.86    16073.75    524.87 o 
 -16   2   3      178.19      124.46     44.30 o 
 -15   2   3     3471.01     3456.82    223.44 o 
 -14   2   3        8.74      -25.47     35.04 o 
 -13   2   3     7644.09     7826.25    305.91 o 
 -12   2   3        1.99       -2.87     26.73 o 
 -11   2   3    82683.95    84534.05    746.03 o 
 -10   2   3       16.87       15.60     16.45 o 
  -9   2   3    97310.46   100133.67   1145.21 o 
  -8   2   3       17.54       13.13      5.60 o 
  -7   2   3   125508.38   127870.66    877.42 o 
  -6   2   3        5.00       10.60      5.17 o 
  -5   2   3    97405.20   102254.69    977.23 o 
  -4   2   3       27.61       22.49      5.68 o 
  -3   2   3     4139.90     3803.52    174.64 o 
  -2   2   3      239.39      195.72     11.68 o 
  -1   2   3   103948.66   100153.40   1418.51 o 
   0   2   3      573.73      496.60     21.77 o 
   1   2   3    10580.10    10506.76    148.61 o 
   2   2   3      112.60      126.97     16.20 o 
   3   2   3   191824.31   194686.72   1153.62 o 
   4   2   3        9.37       14.50      8.70 o 
   5   2   3   323367.97   329092.88   2537.10 o 
   6   2   3      296.50      265.67     27.61 o 
   7   2   3    58645.87    58810.33    401.35 o 
   8   2   3        1.09       -6.74      8.11 o 
   9   2   3    25539.32    26704.72    255.97 o 
  10   2   3        1.34        1.96      9.73 o 
  11   2   3    17935.34    19347.19    265.58 o 
  12   2   3        0.44      -10.11     10.71 o 
  13   2   3    19167.80    19082.01    268.01 o 
  14   2   3      151.17      122.07     31.09 o 
  15   2   3    17473.26    17638.88    559.89 o 
  16   2   3       16.00       61.29     42.18 o 
  17   2   3    21826.88    22246.29    682.67 o 
 -20   3   3        1.25       70.76     43.81 o 
 -19   3   3      141.86      234.51     86.11 o 
 -18   3   3      118.52      234.81     73.78 o 
 -17   3   3      171.49      156.50     52.51 o 
 -16   3   3      155.09      110.04     64.76 o 
 -15   3   3      728.09      786.90    106.29 o 
 -14   3   3       31.44       -6.49     35.20 o 
 -13   3   3      261.73      242.44     89.80 o 
 -12   3   3       47.04       35.98     18.63 o 
 -11   3   3     3650.57     3334.24    116.07 o 
 -10   3   3       48.43       47.88     13.92 o 
  -9   3   3     2116.77     2037.77     64.07 o 
  -8   3   3     1568.27     1422.22     35.74 o 
  -7   3   3      151.56      201.29     16.40 o 
  -6   3   3      499.40      521.82     25.78 o 
  -5   3   3       14.16       18.74      4.89 o 
  -4   3   3     1942.27     2085.74     41.90 o 
  -3   3   3      190.19      205.75     10.76 o 
  -2   3   3      538.10      483.95     19.61 o 
  -1   3   3      718.09      718.00     21.83 o 
   0   3   3      843.78      742.69     23.24 o 
   1   3   3       41.00       42.83      6.43 o 
   2   3   3     1612.78     1541.14     54.99 o 
   3   3   3     3885.11     3585.65     84.35 o 
   4   3   3    11972.73    11443.40    158.86 o 
   5   3   3    13078.95    12991.13    178.10 o 
   6   3   3     1593.44     1520.89     68.14 o 
   7   3   3     1982.69     2077.59     83.77 o 
   8   3   3       12.39        5.77     12.36 o 
   9   3   3     2677.22     2812.10    106.35 o 
  10   3   3      409.78      394.53     36.98 o 
  11   3   3     6159.77     6291.06    153.90 o 
  12   3   3      199.88      174.50     26.33 o 
  13   3   3      878.95      971.66     76.52 o 
  14   3   3      884.54      840.15     73.81 o 
  15   3   3     2304.07     2278.94    204.00 o 
  16   3   3     1224.34     1177.40    155.64 o 
  17   3   3      438.86      504.29    135.81 o 
 -19   4   3      384.80      243.48     72.89 o 
 -18   4   3     1483.11     1309.26    157.68 o 
 -17   4   3      308.19      240.31     61.24 o 
 -16   4   3      209.97      126.91     62.33 o 
 -15   4   3        5.61      -35.03     35.03 o 
 -14   4   3      246.89      184.74     58.16 o 
 -13   4   3      432.21      370.80     66.33 o 
 -12   4   3      262.70      215.49     40.28 o 
 -11   4   3      336.14      297.56     28.19 o 
 -10   4   3     8640.28     8427.61    131.80 o 
  -9   4   3      846.57      802.36     32.75 o 
  -8   4   3     2378.87     2358.35     50.68 o 
  -7   4   3      838.96      844.07     29.32 o 
  -6   4   3     1110.44     1129.80     36.23 o 
  -5   4   3      662.16      658.78     26.59 o 
  -4   4   3     6918.42     7682.56    246.33 o 
  -3   4   3      625.49      661.01     27.59 o 
  -2   4   3     1711.81     1874.57     62.88 o 
  -1   4   3       75.19       59.48      9.89 o 
   0   4   3      507.71      574.38     31.73 o 
   1   4   3      429.45      400.04     24.34 o 
   2   4   3     4459.37     4525.50     88.93 o 
   3   4   3      452.08      405.09     29.94 o 
   4   4   3    42891.91    43462.72    426.33 o 
   5   4   3     1578.94     1448.58     60.71 o 
   6   4   3    23890.70    24511.49    280.12 o 
   7   4   3        4.35      -16.78     16.78 o 
   8   4   3     1324.01     1554.97     70.31 o 
   9   4   3       22.56        3.00     13.15 o 
  10   4   3     3098.33     3340.64    134.30 o 
  11   4   3        5.67        7.52     21.50 o 
  12   4   3     2544.57     2390.34     97.91 o 
  13   4   3       58.68       11.36     20.49 o 
  14   4   3     3191.91     3315.89    151.01 o 
  15   4   3       48.33       11.48     37.39 o 
  16   4   3      334.99      300.39     85.33 o 
  17   4   3       25.04      -13.83     40.50 o 
 -19   5   3      355.09      360.42     88.47 o 
 -18   5   3     1684.84     1498.95    168.66 o 
 -17   5   3     1196.57     1073.24    138.14 o 
 -16   5   3      632.12      456.80     81.59 o 
 -15   5   3     1523.99     1381.61    143.18 o 
 -14   5   3     3573.28     3491.79    216.14 o 
 -13   5   3        2.11        4.59     11.30 o 
 -12   5   3     1196.27     1163.46     60.20 o 
 -11   5   3     2972.82     2904.66     89.49 o 
 -10   5   3     7859.44     8053.46    111.03 o 
  -9   5   3      176.24      194.41     16.63 o 
  -8   5   3     1163.49     1072.38     35.23 o 
  -7   5   3       36.94       39.89      8.55 o 
  -6   5   3      927.70      874.97     33.38 o 
  -5   5   3      530.92      570.11     25.44 o 
  -4   5   3      838.05      894.62     30.83 o 
  -3   5   3      206.15      213.21     12.75 o 
  -2   5   3       85.33       64.79      6.61 o 
  -1   5   3      162.67      152.38     15.44 o 
   0   5   3        3.85        8.02      5.55 o 
   1   5   3       89.46       97.76     10.76 o 
   2   5   3      170.91      172.04     15.71 o 
   3   5   3     1319.90     1256.40     52.03 o 
   4   5   3     3845.59     3925.49     97.03 o 
   5   5   3     3772.33     3579.24     98.21 o 
   6   5   3      872.63      858.02     50.13 o 
   7   5   3     2900.19     3031.69     96.86 o 
   8   5   3       12.57       29.31      9.12 o 
   9   5   3     3496.77     3700.42    126.65 o 
  10   5   3      922.46      916.19     64.51 o 
  11   5   3     4339.11     4353.68    159.35 o 
  12   5   3     1552.03     1566.17     98.00 o 
  13   5   3      749.27      744.51     55.97 o 
  14   5   3       44.54       11.23     23.30 o 
  15   5   3      928.98     1343.27    373.70 o 
  16   5   3        2.40      -49.22     49.22 o 
  17   5   3      313.14      405.61    149.34 o 
 -19   6   3    20672.11    20313.26    642.50 o 
 -18   6   3       78.58       47.97     39.85 o 
 -17   6   3    11949.25    12427.16    466.11 o 
 -16   6   3        4.95      -34.79     52.20 o 
 -15   6   3      809.75      725.68    100.97 o 
 -14   6   3      142.79      128.68     21.52 o 
 -13   6   3    14101.47    14564.14    252.11 o 
 -12   6   3        9.64        0.74     18.53 o 
 -11   6   3    35582.61    36290.39    251.93 o 
 -10   6   3      659.13      676.56     34.03 o 
  -9   6   3   106810.94   107455.91    694.01 o 
  -8   6   3      110.70       84.48     11.01 o 
  -7   6   3    83221.56    82870.34    696.00 o 
  -6   6   3       81.34       75.15     10.11 o 
  -5   6   3    25468.18    26172.34    485.57 o 
  -4   6   3      420.56      436.05     21.95 o 
  -3   6   3    51038.58    59139.57   2154.63 o 
  -2   6   3       76.75       95.71      8.86 o 
  -1   6   3      359.00      307.02     32.87 o 
   0   6   3        8.83       16.27      7.22 o 
   1   6   3     2927.73     2513.03     73.64 o 
   2   6   3      202.82      184.00     16.98 o 
   3   6   3    60504.64    59422.14    362.61 o 
   4   6   3      200.37      176.16     29.38 o 
   5   6   3   160869.20   162126.28    886.15 o 
   6   6   3        1.61       12.84     13.01 o 
   7   6   3    30758.65    31028.34    317.59 o 
   8   6   3       10.99       13.84     13.33 o 
   9   6   3     1261.44     1309.04     65.00 o 
  10   6   3      276.78      295.55     37.59 o 
  11   6   3    12147.57    12551.70    275.65 o 
  12   6   3      239.66      206.12     35.75 o 
  13   6   3     9759.21     9799.27    250.70 o 
  14   6   3       28.42       32.58     16.93 o 
  15   6   3     6080.81     6125.16    332.18 o 
  16   6   3       22.50        9.76     34.92 o 
  17   6   3    15183.88    15719.28    788.28 o 
 -19   7   3       30.29        2.37     46.34 o 
 -18   7   3        7.97      -55.75     55.75 o 
 -17   7   3      164.61       77.00     48.59 o 
 -16   7   3      733.93      901.33    159.14 o 
 -15   7   3        0.09      -18.78     37.04 o 
 -14   7   3      155.92      137.85     22.03 o 
 -13   7   3      151.01      132.38     24.31 o 
 -12   7   3     1138.09     1094.38     52.35 o 
 -11   7   3       50.97       49.47     10.70 o 
 -10   7   3      461.21      410.83     28.15 o 
  -9   7   3      112.78      102.04     18.37 o 
  -8   7   3      121.02      135.89     17.16 o 
  -7   7   3     6344.15     6477.24     99.37 o 
  -6   7   3     8003.37     8133.28    102.06 o 
  -5   7   3       17.97       32.16      8.11 o 
  -4   7   3      205.49      242.56     16.89 o 
  -3   7   3       81.32       98.24     10.91 o 
  -2   7   3     1737.49     1838.09     72.91 o 
  -1   7   3     2573.06     2633.52    119.02 o 
   0   7   3       14.38       41.44     11.25 o 
   1   7   3       72.18      100.49     15.38 o 
   2   7   3      125.96       97.26     12.72 o 
   3   7   3     4500.94     4414.27     90.00 o 
   4   7   3     3041.75     2830.23     86.80 o 
   5   7   3     8449.27     8408.91    156.47 o 
   6   7   3     4696.00     4690.45    122.06 o 
   7   7   3     2350.99     2432.28     90.81 o 
   8   7   3      305.48      265.73     31.33 o 
   9   7   3     4653.87     4661.62    220.06 o 
  10   7   3       32.75       23.75     14.38 o 
  11   7   3      219.06      220.26     33.59 o 
  12   7   3      564.53      528.47     58.52 o 
  13   7   3     2676.14     2608.18    131.91 o 
  14   7   3      282.76      267.85     62.32 o 
  15   7   3      268.09      194.56     64.16 o 
  16   7   3      511.47      567.76    105.23 o 
  17   7   3     1954.73     2173.01    297.26 o 
 -19   8   3      580.65      542.23    159.54 o 
 -18   8   3    11563.03    11971.18    482.61 o 
 -17   8   3       89.80       23.83     46.83 o 
 -16   8   3     5636.47     5822.21    309.67 o 
 -15   8   3      411.38      314.11     67.50 o 
 -14   8   3       25.76       37.91     34.51 o 
 -13   8   3        1.48        9.42      9.04 o 
 -12   8   3    32177.57    32910.22    498.74 o 
 -11   8   3     1667.68     1555.32     58.07 o 
 -10   8   3    18543.90    18621.92    195.81 o 
  -9   8   3     2560.89     2505.49     75.33 o 
  -8   8   3    39434.38    39740.77    306.85 o 
  -7   8   3     1141.60     1089.64     43.16 o 
  -6   8   3    45652.71    46444.54    386.29 o 
  -5   8   3     5364.45     5419.31     88.18 o 
  -4   8   3    17623.20    18990.04    505.82 o 
  -3   8   3      204.66      200.24     14.93 o 
  -2   8   3    14616.14    15817.60    653.22 o 
  -1   8   3      518.64      566.34     34.48 o 
   0   8   3     5863.75     5937.59    194.11 o 
   1   8   3      153.97      125.10     19.47 o 
   2   8   3    77309.08    79195.14    773.89 o 
   3   8   3     4193.59     4348.57     92.11 o 
   4   8   3    24023.69    23960.97    258.19 o 
   5   8   3     2356.36     2338.26     85.42 o 
   6   8   3    45419.66    45762.81    567.59 o 
   7   8   3     2798.34     2917.41    109.20 o 
   8   8   3    16625.44    16931.20    306.22 o 
   9   8   3      335.24      348.74     45.91 o 
  10   8   3      322.38      174.77     81.91 o 
  11   8   3       95.54       65.57     19.40 o 
  12   8   3    12806.62    13264.06    272.79 o 
  13   8   3      683.75      651.87     65.74 o 
  14   8   3     1850.88     1690.44    166.60 o 
  15   8   3      632.91      605.21    137.39 o 
  16   8   3    10288.97    10375.73    448.86 o 
  17   8   3      234.67      269.29    102.42 o 
 -19   9   3      683.97      660.65    160.90 o 
 -18   9   3     2036.15     1999.04    203.01 o 
 -17   9   3     3483.60     3767.08    260.93 o 
 -16   9   3     1986.40     1878.13    175.54 o 
 -15   9   3     1888.12     1985.77    174.76 o 
 -14   9   3     4410.20     4332.81    123.63 o 
 -13   9   3     2425.15     2421.48     83.84 o 
 -12   9   3     6422.42     6749.57    204.35 o 
 -11   9   3       94.11      124.23     19.51 o 
 -10   9   3     2378.99     2303.03     72.07 o 
  -9   9   3     1999.89     1948.52     64.63 o 
  -8   9   3     8359.52     8857.13    160.14 o 
  -7   9   3       14.74       14.80      9.85 o 
  -6   9   3     1288.77     1346.88     48.16 o 
  -5   9   3      459.30      468.80     24.70 o 
  -4   9   3     7913.39     8792.46    209.67 o 
  -3   9   3     5410.46     5903.06    172.24 o 
  -2   9   3     2093.19     2145.56     57.84 o 
  -1   9   3     6418.73     7055.40    262.44 o 
   0   9   3       55.66       58.97     12.04 o 
   1   9   3        1.44        7.99     12.63 o 
   2   9   3     7046.88     7059.88    173.98 o 
   3   9   3     1117.23      988.84     91.88 o 
   4   9   3      156.68       89.71     37.33 o 
   5   9   3      252.14      109.20     72.19 o 
   6   9   3      985.82      939.02     66.37 o 
   7   9   3      911.92      963.36     72.11 o 
   8   9   3     1782.51     1693.86     98.22 o 
   9   9   3      635.45      644.72     63.04 o 
  10   9   3      700.21      795.77     63.74 o 
  11   9   3     1617.30     1570.30     93.07 o 
  12   9   3     1401.68     1417.04     78.54 o 
  13   9   3     5091.26     5152.31    262.29 o 
  14   9   3      963.46     1141.31    139.14 o 
  15   9   3      543.53      442.08     89.29 o 
  16   9   3      211.58      271.20     84.07 o 
 -19  10   3    15161.24    15261.98    570.96 o 
 -18  10   3      818.65      836.09    131.87 o 
 -17  10   3     8017.13     7713.33    377.15 o 
 -16  10   3      161.08       71.69     57.31 o 
 -15  10   3     1083.96      953.23    120.40 o 
 -14  10   3      189.42      156.98     28.51 o 
 -13  10   3     5830.08     6056.13    145.07 o 
 -12  10   3     1347.84     1340.04     66.70 o 
 -11  10   3    29321.96    29454.50    362.06 o 
 -10  10   3     2201.41     2152.32     88.53 o 
  -9  10   3    43166.68    42673.82    360.60 o 
  -8  10   3     1981.68     1993.26     64.82 o 
  -7  10   3    64779.43    64080.55    482.46 o 
  -6  10   3     1887.20     1908.19     59.58 o 
  -5  10   3    30795.71    33554.26    949.61 o 
  -4  10   3     2359.81     2560.85     69.70 o 
  -3  10   3    21259.29    22403.62    521.88 o 
  -2  10   3      526.05      535.43     27.90 o 
  -1  10   3     3497.98     3470.77     94.68 o 
   0  10   3      619.01      640.26     35.69 o 
   1  10   3    37326.86    37642.35    615.95 o 
   2  10   3       49.99       39.19      6.93 o 
   3  10   3    50762.87    50359.87    620.56 o 
   4  10   3     2698.02     2774.94     77.19 o 
   5  10   3    49905.68    51074.00    409.74 o 
   6  10   3     1610.41     1607.90     80.87 o 
   7  10   3    57188.18    59368.81    985.26 o 
   8  10   3       46.10       40.48     18.81 o 
   9  10   3     2867.70     2906.00    135.09 o 
  10  10   3     1026.75     1006.65     70.73 o 
  11  10   3    11581.08    11474.39    222.50 o 
  12  10   3        5.85       -2.15     21.69 o 
  13  10   3     5983.49     5874.71    193.82 o 
  14  10   3       60.01       54.45     79.84 o 
  15  10   3     6653.33     6666.75    344.84 o 
  16  10   3      241.50      262.08    101.10 o 
 -19  11   3      212.55      216.19     95.83 o 
 -18  11   3       69.87       47.44     50.36 o 
 -17  11   3     1263.77     1181.41    148.95 o 
 -16  11   3      804.25      723.92    148.45 o 
 -15  11   3       22.08      -43.28     49.67 o 
 -14  11   3       48.81       33.87     37.78 o 
 -13  11   3      495.84      437.25     40.66 o 
 -12  11   3      560.10      532.89     43.39 o 
 -11  11   3     1997.50     1955.99     83.31 o 
 -10  11   3        1.38       10.92     10.26 o 
  -9  11   3      417.60      468.40     33.61 o 
  -8  11   3      239.47      205.39     41.00 o 
  -7  11   3     4858.26     4760.76    109.04 o 
  -6  11   3     1003.90     1006.28     45.68 o 
  -5  11   3      902.17      409.51    198.31 o 
  -4  11   3      782.62      833.62     35.47 o 
  -3  11   3       10.55       47.20     12.80 o 
  -2  11   3     1239.29     1263.18     43.55 o 
  -1  11   3     4482.69     4463.68    152.87 o 
   0  11   3      619.33      697.39     40.00 o 
   1  11   3       99.71       57.12     11.11 o 
   2  11   3      163.10      149.67     16.42 o 
   3  11   3     3692.79     3886.56     79.23 o 
   4  11   3    10346.19    10418.51    188.53 o 
   5  11   3     2466.49     2282.07     76.46 o 
   6  11   3     1370.82     1322.53     76.48 o 
   7  11   3    16265.52    16612.50    424.06 o 
   8  11   3     1163.03     1240.90     88.15 o 
   9  11   3       10.86       15.67     17.87 o 
  10  11   3     2263.40     2364.42     96.41 o 
  11  11   3      187.58      145.97     34.82 o 
  12  11   3     2514.28     2556.82    126.42 o 
  13  11   3     1714.17     1789.82    107.67 o 
  14  11   3      385.96      394.04     68.34 o 
  15  11   3      909.75      796.71    119.48 o 
  16  11   3     1945.81     1824.31    250.36 o 
 -18  12   3    17457.95    18328.45    605.93 o 
 -17  12   3      452.46      460.42     91.32 o 
 -16  12   3     1285.82     1305.66    148.70 o 
 -15  12   3       10.58      -43.42     43.42 o 
 -14  12   3     5957.09     5757.25    240.41 o 
 -13  12   3       61.63       23.54     11.60 o 
 -12  12   3     8490.22     8608.51    220.00 o 
 -11  12   3     1036.05     1061.13     75.72 o 
 -10  12   3    41611.97    41139.21    507.73 o 
  -9  12   3     1612.64     1579.68     71.00 o 
  -8  12   3    51483.12    52260.95    357.47 o 
  -7  12   3     2654.95     2668.47     75.55 o 
  -6  12   3    22099.14    22127.15    330.42 o 
  -5  12   3     1914.60     1912.23     67.82 o 
  -4  12   3    35846.29    38091.93   1064.77 o 
  -3  12   3      970.20      933.78     40.17 o 
  -2  12   3    13434.30    14485.27    238.43 o 
  -1  12   3       51.01       39.93     10.24 o 
   0  12   3    20095.69    20703.71    277.39 o 
   1  12   3      903.70      857.40     35.93 o 
   2  12   3    24769.95    23553.27    316.19 o 
   3  12   3     3135.83     3008.17     76.16 o 
   4  12   3    98038.42   100641.15    659.42 o 
   5  12   3     4248.98     4239.03     92.17 o 
   6  12   3    81816.13    83958.13   1084.36 o 
   7  12   3      907.03      956.23     53.88 o 
   8  12   3     5802.84     6089.77    168.36 o 
   9  12   3      855.19      903.44     66.85 o 
  10  12   3    15896.30    16768.87    295.06 o 
  11  12   3       46.72       29.23     18.80 o 
  12  12   3     9685.36     9956.69    252.79 o 
  13  12   3       96.95       48.39     21.58 o 
  14  12   3    10960.27    10727.14    394.44 o 
  15  12   3        1.35      -71.02     71.02 o 
  16  12   3     8327.04     7876.62    519.87 o 
 -18  13   3       33.95       26.52     81.63 o 
 -17  13   3      488.21      469.72     94.48 o 
 -16  13   3      993.15     1034.36    232.28 o 
 -15  13   3     2041.38     2093.49    151.78 o 
 -14  13   3      702.22      629.78     78.30 o 
 -13  13   3      125.21       70.05     22.59 o 
 -12  13   3     2758.00     2720.24    125.83 o 
 -11  13   3       56.88       24.93     19.15 o 
 -10  13   3     5368.01     5328.73    166.96 o 
  -9  13   3       41.33       35.80     15.27 o 
  -8  13   3      848.93      883.09     46.17 o 
  -7  13   3      134.69      107.80     16.07 o 
  -6  13   3     4109.36     4211.10     96.54 o 
  -5  13   3     3642.41     3907.83     94.46 o 
  -4  13   3      761.59      762.08     39.57 o 
  -3  13   3      128.39      139.97     14.13 o 
  -2  13   3      134.70      130.27     17.41 o 
  -1  13   3       13.28        6.30      8.28 o 
   0  13   3     1010.01      885.58     34.07 o 
   1  13   3     1056.22     1024.52     39.90 o 
   2  13   3      426.38      451.69     26.42 o 
   3  13   3      325.10      310.11     22.29 o 
   4  13   3        3.66       12.98      9.58 o 
   5  13   3       16.45       15.76     10.62 o 
   6  13   3      214.15      194.22     25.57 o 
   7  13   3       83.33       47.53     21.93 o 
   8  13   3        2.05        1.30     13.92 o 
   9  13   3       70.34       46.73     15.49 o 
  10  13   3     5302.76     5764.65    176.17 o 
  11  13   3     1376.94     1442.50     95.59 o 
  12  13   3      821.88      838.36     83.21 o 
  13  13   3      889.80      759.23     92.41 o 
  14  13   3       19.65       -7.25     32.77 o 
  15  13   3      376.94      325.15     98.60 o 
 -18  14   3     1678.08     1923.95    201.72 o 
 -17  14   3     1500.43     1230.51    150.96 o 
 -16  14   3      498.34      471.95     76.87 o 
 -15  14   3     2014.98     2129.51    154.34 o 
 -14  14   3       66.08       60.99     25.34 o 
 -13  14   3     1809.16     1713.00    127.62 o 
 -12  14   3     2587.77     2475.55    150.80 o 
 -11  14   3     5179.41     5300.43    257.00 o 
 -10  14   3     2403.42     2511.88    117.49 o 
  -9  14   3    30441.13    30925.91    299.64 o 
  -8  14   3     3299.76     3360.34     86.58 o 
  -7  14   3    13999.96    14469.08    167.18 o 
  -6  14   3     3535.32     3617.33     86.73 o 
  -5  14   3     6600.52     6387.89    111.67 o 
  -4  14   3     1661.59     1707.75     53.23 o 
  -3  14   3     3752.91     4106.24     86.62 o 
  -2  14   3     1852.09     1967.20     70.40 o 
  -1  14   3      524.72      533.68     31.15 o 
   0  14   3       39.30       48.39      8.36 o 
   1  14   3      589.77      553.00     28.53 o 
   2  14   3     2147.77     2155.58     58.16 o 
   3  14   3     2148.68     2125.20     65.99 o 
   4  14   3     2854.34     2942.97     88.47 o 
   5  14   3    17136.06    17454.13    221.87 o 
   6  14   3     2240.29     2266.56     83.42 o 
   7  14   3      963.70      919.24     64.68 o 
   8  14   3      546.47      478.65     47.07 o 
   9  14   3      670.43      600.19     56.59 o 
  10  14   3      136.51      115.54     30.01 o 
  11  14   3      132.91       95.88     52.48 o 
  12  14   3        5.41      -18.00     27.73 o 
  13  14   3      878.27      935.78    102.55 o 
  14  14   3        7.59      -35.37     41.48 o 
  15  14   3      802.17      620.71    139.14 o 
 -17  15   3     1264.41     1330.41    161.94 o 
 -16  15   3      703.97      591.57    103.62 o 
 -15  15   3     1190.26     1138.30    116.53 o 
 -14  15   3        0.49      -11.42     33.42 o 
 -13  15   3      840.94      836.63     90.55 o 
 -12  15   3        8.06       -4.01     19.07 o 
 -11  15   3     2085.19     2019.48    106.97 o 
 -10  15   3      281.53      304.60     39.16 o 
  -9  15   3     2619.74     2558.46     97.86 o 
  -8  15   3     2015.22     1834.80     75.93 o 
  -7  15   3     2430.11     2505.82     75.84 o 
  -6  15   3       13.72       28.67     13.82 o 
  -5  15   3      875.34      906.53     46.26 o 
  -4  15   3      310.40      178.44     37.23 o 
  -3  15   3     1875.69     1858.00     72.49 o 
  -2  15   3      189.34      236.75     31.88 o 
  -1  15   3       99.38      113.06     24.36 o 
   0  15   3      164.55      129.30     17.11 o 
   1  15   3     1065.10     1110.26     49.57 o 
   2  15   3      805.18      731.10     42.90 o 
   3  15   3      876.70      814.46     47.14 o 
   4  15   3     1239.83     1242.24     58.48 o 
   5  15   3     7245.26     7393.99    161.58 o 
   6  15   3      765.68      715.90     50.51 o 
   7  15   3      828.93      846.80     54.07 o 
   8  15   3       70.08       17.49     23.46 o 
   9  15   3      244.37      180.37     30.32 o 
  10  15   3     2520.37     2555.73    121.56 o 
  11  15   3      253.71      246.71     34.04 o 
  12  15   3      370.36      444.64     56.17 o 
  13  15   3       93.29       93.50     49.58 o 
  14  15   3      412.92      426.10     82.98 o 
 -17  16   3        0.79       43.24     41.97 o 
 -16  16   3     5032.35     5008.64    252.20 o 
 -15  16   3       68.60       61.43     33.47 o 
 -14  16   3     1745.12     1729.50    138.70 o 
 -13  16   3      167.36       21.39     24.11 o 
 -12  16   3    22816.03    22780.64    410.56 o 
 -11  16   3      213.92      183.23     38.62 o 
 -10  16   3    44808.89    44612.43    584.48 o 
  -9  16   3      643.69      572.95     62.03 o 
  -8  16   3    33027.17    33253.83    361.76 o 
  -7  16   3      542.59      413.14     39.29 o 
  -6  16   3    57763.99    60183.44   1065.98 o 
  -5  16   3     1676.71     1660.74     64.98 o 
  -4  16   3    18020.11    19015.32    339.82 o 
  -3  16   3        5.07      -17.00     17.00 o 
  -2  16   3     7756.47     8685.53    148.14 o 
  -1  16   3       91.15       63.07     12.54 o 
   0  16   3    10644.14    10225.90    290.86 o 
   1  16   3      696.44      592.36     37.74 o 
   2  16   3    12746.25    12287.24    348.06 o 
   3  16   3     1489.93     1499.60     66.50 o 
   4  16   3    55420.57    55039.75    461.68 o 
   5  16   3     1201.84     1210.70     62.30 o 
   6  16   3    25793.32    26046.93    271.15 o 
   7  16   3     2644.47     2598.58     96.24 o 
   8  16   3     7149.83     7196.42    194.08 o 
   9  16   3     1093.46     1100.67     79.72 o 
  10  16   3     1925.00     1889.04    106.32 o 
  11  16   3      535.91      494.81     49.88 o 
  12  16   3     7822.57     7849.87    209.34 o 
  13  16   3      511.64      402.61     70.44 o 
  14  16   3     4293.16     4055.26    336.36 o 
 -16  17   3      108.45       60.37     29.55 o 
 -15  17   3      123.03       86.13     41.75 o 
 -14  17   3       16.81      -18.38     32.13 o 
 -13  17   3      183.42      125.75     28.47 o 
 -12  17   3     1415.58     1402.35    103.56 o 
 -11  17   3      144.39       87.77     28.90 o 
 -10  17   3      116.06       49.05     24.68 o 
  -9  17   3       47.63       30.70     21.98 o 
  -8  17   3      109.72       79.62     23.73 o 
  -7  17   3      189.69      158.81     23.31 o 
  -6  17   3      241.69      247.22     27.13 o 
  -5  17   3     1058.39     1062.39     56.48 o 
  -4  17   3      184.10      150.69     18.12 o 
  -3  17   3     1076.96     1097.35     62.82 o 
  -2  17   3      193.51      199.21     33.91 o 
  -1  17   3      482.34      473.12     37.25 o 
   0  17   3       72.53       78.10     16.78 o 
   1  17   3      289.34      227.82     25.94 o 
   2  17   3      146.67      135.33     24.76 o 
   3  17   3      555.48      499.65     39.04 o 
   4  17   3       76.30       82.91     39.08 o 
   5  17   3       10.45       -1.01     14.93 o 
   6  17   3     2149.65     2322.29     89.54 o 
   7  17   3      124.54      107.85     23.14 o 
   8  17   3     3029.21     2901.83    116.16 o 
   9  17   3      145.09       66.36     23.34 o 
  10  17   3     1802.94     1747.60    104.18 o 
  11  17   3      949.59      942.78     89.64 o 
  12  17   3     1087.94     1045.07     90.31 o 
  13  17   3     1208.89     1066.58    224.38 o 
 -15  18   3        1.59      -18.57     33.82 o 
 -14  18   3      321.04      305.98     58.57 o 
 -13  18   3       87.57       29.62     34.92 o 
 -12  18   3     1676.75     1539.49     90.35 o 
 -11  18   3      759.69      661.68     66.29 o 
 -10  18   3     3158.49     3000.76    133.69 o 
  -9  18   3        1.71       35.22     23.34 o 
  -8  18   3     7509.10     7409.96    199.20 o 
  -7  18   3     1319.93     1268.39     72.82 o 
  -6  18   3     4244.13     4270.45    117.86 o 
  -5  18   3      230.65      229.11     25.73 o 
  -4  18   3     2943.91     3200.89    103.58 o 
  -3  18   3       67.76       51.96     20.35 o 
  -2  18   3     3379.80     3391.36    106.05 o 
  -1  18   3      100.47      125.10     20.00 o 
   0  18   3      661.97      660.43     46.47 o 
   1  18   3      654.11      580.77     96.36 o 
   2  18   3     3077.57     2951.45    164.69 o 
   3  18   3     3586.65     3370.39    114.82 o 
   4  18   3     8691.76     8832.32    174.04 o 
   5  18   3      238.68      298.53     36.57 o 
   6  18   3     7217.60     7335.86    200.24 o 
   7  18   3     2255.84     2338.18    114.87 o 
   8  18   3     2474.48     2372.71    106.20 o 
   9  18   3      145.29       81.90     31.25 o 
  10  18   3     1128.62     1115.56    106.50 o 
  11  18   3       69.18       34.31     32.28 o 
  12  18   3     1684.29     1778.31    120.38 o 
  13  18   3      288.80      229.86     61.27 o 
 -15  19   3      803.70      683.21     77.64 o 
 -14  19   3      207.83      166.15     29.09 o 
 -13  19   3      241.63      219.81     37.70 o 
 -12  19   3       77.95       25.49     30.15 o 
 -11  19   3     1524.86     1363.46     94.43 o 
 -10  19   3        4.43      -14.35     26.40 o 
  -9  19   3      663.70      558.55     56.59 o 
  -8  19   3      251.32      195.77     38.80 o 
  -7  19   3      486.99      417.78     46.73 o 
  -6  19   3       88.98       69.35     22.84 o 
  -5  19   3     3213.69     3223.82    102.98 o 
  -4  19   3      341.29      320.56     31.79 o 
  -3  19   3      213.65      180.01     31.66 o 
  -2  19   3     1249.46     1290.43     67.69 o 
  -1  19   3      986.79      983.41     56.76 o 
   0  19   3      136.63      117.69     23.01 o 
   1  19   3     1295.31     1148.85     88.27 o 
   2  19   3      507.73      459.19     40.24 o 
   3  19   3      917.72      805.51     49.63 o 
   4  19   3     3248.81     3206.85    148.73 o 
   5  19   3     1161.47     1205.12     97.62 o 
   6  19   3     1549.11     1545.12     94.94 o 
   7  19   3     1000.77     1037.57     78.86 o 
   8  19   3     3526.72     3559.06    146.58 o 
   9  19   3       11.32      -13.48     29.94 o 
  10  19   3     1716.16     1630.03    115.04 o 
  11  19   3      940.29      877.62     76.83 o 
  12  19   3     4889.47     4591.03    886.93 o 
 -14  20   3     4181.68     3975.18    221.89 o 
 -13  20   3      124.64       17.58     32.25 o 
 -12  20   3    14431.72    13919.24    398.19 o 
 -11  20   3       61.14       68.35     26.59 o 
 -10  20   3    34089.29    31822.52    592.59 o 
  -9  20   3      373.19      360.21     51.21 o 
  -8  20   3    41230.92    40368.39    732.83 o 
  -7  20   3      361.83      288.42     56.74 o 
  -6  20   3    38703.88    39276.43    745.13 o 
  -5  20   3       30.93       46.05     37.23 o 
  -4  20   3    15691.49    16193.03    292.32 o 
  -3  20   3        2.13        1.14     13.12 o 
  -2  20   3    14596.33    14569.88    364.78 o 
  -1  20   3      184.06      134.52     24.40 o 
   0  20   3    15977.01    16579.82    397.73 o 
   1  20   3       48.86       17.32     27.80 o 
   2  20   3    21293.90    21842.22    461.46 o 
   3  20   3       45.93       14.30     33.28 o 
   4  20   3    50442.07    50556.52    690.38 o 
   5  20   3      306.04      416.30     69.88 o 
   6  20   3    35589.61    34703.28    514.07 o 
   7  20   3      184.08       94.27     28.54 o 
   8  20   3    10907.56    10670.74    388.20 o 
   9  20   3       72.60       31.37     28.33 o 
  10  20   3    11009.86    10544.08    351.26 o 
  11  20   3       22.04      -25.73     25.73 o 
 -13  21   3      158.36       81.99     36.87 o 
 -12  21   3      840.13      763.65     75.74 o 
 -11  21   3        0.22       16.73     30.09 o 
 -10  21   3      138.47      136.60     39.27 o 
  -9  21   3       13.04       29.23     25.13 o 
  -8  21   3      326.68      409.88     54.51 o 
  -7  21   3      743.27      700.48     64.25 o 
  -6  21   3       11.33       36.19     32.40 o 
  -5  21   3     1386.27     1390.25     92.68 o 
  -4  21   3      526.13      436.69     55.61 o 
  -3  21   3      430.30      372.46     41.14 o 
  -2  21   3     1171.69     1114.49    122.20 o 
  -1  21   3       50.89        5.13     27.68 o 
   0  21   3        7.14        8.46     25.30 o 
   1  21   3      382.73      246.88     75.92 o 
   2  21   3      948.54      929.01    101.16 o 
   3  21   3      196.11      192.60     51.49 o 
   4  21   3      443.46      475.76     63.86 o 
   5  21   3      111.57       82.51     31.87 o 
   6  21   3     1146.50     1139.44     99.58 o 
   7  21   3       63.74      -26.41     26.41 o 
   8  21   3      278.65      247.21     40.67 o 
   9  21   3      420.59      351.61     49.36 o 
  10  21   3     1096.18     1037.30     94.24 o 
 -12  22   3     1739.41     1759.09    154.85 o 
 -11  22   3     2458.62     2335.01    132.62 o 
 -10  22   3     5029.03     4866.21    217.61 o 
  -9  22   3      360.59      343.64     52.44 o 
  -8  22   3     6247.15     6329.24    215.28 o 
  -7  22   3      806.49      759.90     69.78 o 
  -6  22   3     6533.36     7042.46    232.62 o 
  -5  22   3     1985.41     1845.22    214.73 o 
  -4  22   3     4921.33     4723.30    279.18 o 
  -3  22   3      911.87      943.25    226.38 o 
  -2  22   3      811.88      832.77    109.49 o 
  -1  22   3     1978.28     2019.16    146.91 o 
   0  22   3     2039.10     2157.39    156.84 o 
   1  22   3      151.81      184.96     51.29 o 
   2  22   3     3558.67     3791.07    205.19 o 
   3  22   3     3426.98     3595.27    203.84 o 
   4  22   3     5896.80     6242.55    223.10 o 
   5  22   3      510.35      648.04     76.51 o 
   6  22   3     7524.67     7582.42    254.25 o 
   7  22   3      722.32      725.08     80.33 o 
   8  22   3     1772.41     1651.61    109.32 o 
   9  22   3       49.73      -14.06     27.50 o 
  10  22   3     1407.59     1401.36    110.53 o 
 -11  23   3      473.66      317.98    102.47 o 
 -10  23   3       46.48      -10.58     47.96 o 
  -9  23   3     1248.92     1125.13    107.86 o 
  -8  23   3      326.72      184.64     42.73 o 
  -7  23   3      185.04       72.81     36.05 o 
  -6  23   3      285.60      296.82     74.70 o 
  -5  23   3       55.88       -2.27     56.95 o 
  -4  23   3       16.31        7.75    156.84 o 
  -3  23   3      512.88      503.99     98.62 o 
  -2  23   3       41.14      -47.71     47.71 o 
  -1  23   3       16.54       17.64     38.84 o 
   0  23   3      347.95      250.81     62.42 o 
   1  23   3      984.32      925.09    104.17 o 
   2  23   3      278.96      279.84     53.83 o 
   3  23   3      496.38      445.46     72.72 o 
   4  23   3      951.90     1073.09    114.82 o 
   5  23   3     1387.92     1375.61    110.67 o 
   6  23   3      744.12      634.82     74.80 o 
   7  23   3      472.21      377.30     55.26 o 
   8  23   3      133.77       95.43     34.51 o 
 -10  24   3    12233.86    12036.85    491.58 o 
  -9  24   3      380.42      282.66     71.91 o 
  -8  24   3    16384.10    16198.10    400.71 o 
  -7  24   3       14.84      -53.17     53.17 o 
  -6  24   3    11318.45    11265.71    464.30 o 
  -5  24   3      202.88      201.38    145.85 o 
  -4  24   3     6499.35     6617.72    434.96 o 
  -3  24   3      317.68      256.11     73.38 o 
  -2  24   3     4751.22     4480.74    346.03 o 
  -1  24   3      571.96      706.35    188.10 o 
   0  24   3     2308.12     2323.19    208.29 o 
   1  24   3       26.40        1.89     34.52 o 
   2  24   3     8202.01     7591.20    464.33 o 
   3  24   3       19.72       82.02     46.46 o 
   4  24   3    20336.51    19669.48    504.49 o 
   5  24   3      205.45      250.67     52.69 o 
   6  24   3    12542.52    13018.09    347.46 o 
   7  24   3        7.46      -19.24     52.50 o 
  -9  25   3       58.06      -71.90     87.68 o 
  -8  25   3      184.87       75.27     73.31 o 
  -7  25   3      552.97      490.02    105.00 o 
  -6  25   3      577.86      337.69    101.77 o 
  -5  25   3      595.24      617.93    221.00 o 
  -4  25   3      385.04      424.72     91.25 o 
  -3  25   3      181.83      149.02    134.54 o 
  -2  25   3      371.54      287.94    139.40 o 
  -1  25   3        0.32       24.04     40.04 o 
   0  25   3        4.43       29.74     59.55 o 
   1  25   3       52.61      128.49     91.58 o 
   2  25   3       62.48      114.57     53.88 o 
   3  25   3        1.87      -77.71     77.71 o 
   4  25   3      243.32      284.58     88.78 o 
   5  25   3      142.93      -20.23     77.95 o 
   6  25   3      388.64      288.46     76.16 o 
  -7  26   3     4783.45     4410.13    414.47 o 
  -6  26   3     3886.97     3523.66    367.17 o 
  -5  26   3     2279.14     1616.28    248.35 o 
  -4  26   3     1443.59     1358.59    164.45 o 
  -3  26   3     2652.25     2557.31    230.22 o 
  -2  26   3      804.12      730.28    125.72 o 
  -1  26   3      635.59      560.20    105.87 o 
   0  26   3      713.16      721.83    126.65 o 
   1  26   3     4138.56     4631.37    313.10 o 
   2  26   3     1658.46     2019.88    295.04 o 
   3  26   3     2460.13     2227.53    311.78 o 
   4  26   3     5768.27     5830.40    507.11 o 
  -3  27   3       45.13      -20.55     88.09 o 
  -2  27   3       36.41      -99.56     99.56 o 
  -1  27   3       31.11       -8.47     77.54 o 
   0  27   3      472.38      515.42    145.33 o 
   1  27   3      748.38      697.69    166.88 o 
 -20   0   4    46968.65    45928.35   1388.20 o 
 -19   0   4      580.03      632.54    161.81 o 
 -18   0   4    51282.79    51904.89   1372.40 o 
 -17   0   4      489.31      412.83    123.44 o 
 -16   0   4    22729.19    22587.90    828.64 o 
 -15   0   4      706.78      712.73    145.34 o 
 -14   0   4    22978.80    24919.64    802.48 o 
 -13   0   4      155.02      120.16     37.72 o 
 -12   0   4    47504.84    50755.32    720.95 o 
 -11   0   4      117.63       80.75     25.96 o 
 -10   0   4    76268.09    79328.29   1272.96 o 
  -9   0   4       46.68       33.69     10.14 o 
  -8   0   4   194944.00   209699.41   1590.74 o 
  -7   0   4      591.24      554.32     54.09 o 
  -6   0   4   239009.22   246695.59   7152.68 o 
  -5   0   4       42.57       43.20     12.25 o 
  -4   0   4   296274.75   296852.81   3124.66 o 
  -3   0   4        0.25        4.45      6.74 o 
  -2   0   4   127741.16   127250.07   1305.92 o 
  -1   0   4     1065.83      884.90     34.57 o 
   0   0   4    10441.93    11116.91    184.09 o 
   1   0   4      293.82      235.70     17.22 o 
   2   0   4    68901.86    70594.30    883.51 o 
   3   0   4     1689.19     1693.84     88.99 o 
   4   0   4   142513.00   147034.64   1189.30 o 
   5   0   4      977.64      904.32     71.85 o 
   6   0   4    83056.13    83012.64    709.46 o 
   7   0   4      314.95      289.78     37.31 o 
   8   0   4    78246.59    81537.88    818.10 o 
   9   0   4       46.71       55.55     29.89 o 
  10   0   4    27392.79    26880.51    461.11 o 
  11   0   4      780.69      707.78     77.05 o 
  12   0   4    16365.64    16180.74    376.79 o 
  13   0   4      819.04      792.88     85.39 o 
  14   0   4     8432.90     8549.56    542.12 o 
  15   0   4      491.38      490.68    132.87 o 
  16   0   4    13367.61    12663.92    718.40 o 
  17   0   4      142.30      154.09     76.55 o 
 -20   1   4      733.19     1311.26    341.20 o 
 -19   1   4     1523.43     1438.46    173.62 o 
 -18   1   4      132.52      202.80     67.31 o 
 -17   1   4     3072.34     3050.48    227.68 o 
 -16   1   4     2532.51     2439.33    226.11 o 
 -15   1   4     1525.89     1477.89    146.05 o 
 -14   1   4      255.55      171.92     56.98 o 
 -13   1   4     2990.35     3131.79    194.45 o 
 -12   1   4        4.79        5.54     12.93 o 
 -11   1   4     3020.21     3051.37    119.63 o 
 -10   1   4     3309.61     3154.13    109.35 o 
  -9   1   4     7066.35     7383.19    122.10 o 
  -8   1   4     2091.80     2157.88     70.75 o 
  -7   1   4     2275.41     2308.21     55.28 o 
  -6   1   4     1989.75     2164.13     49.09 o 
  -5   1   4    16291.31    15807.55    225.63 o 
  -4   1   4     4594.72     4198.92     74.13 o 
  -3   1   4     5927.06     5687.88     60.87 o 
  -2   1   4      487.40      565.92     19.59 o 
  -1   1   4      687.81      564.95     24.42 o 
   0   1   4      150.52      134.79     13.92 o 
   1   1   4      642.27      578.95     26.31 o 
   2   1   4      221.28      224.29     22.04 o 
   3   1   4      303.66      255.60     25.31 o 
   4   1   4     9840.29     9566.16    164.20 o 
   5   1   4     4049.98     3837.48    104.75 o 
   6   1   4     2711.03     2483.54     80.22 o 
   7   1   4     1804.58     1697.59     69.16 o 
   8   1   4     1451.60     1470.15     62.38 o 
   9   1   4     4104.03     4118.16    124.59 o 
  10   1   4     5013.63     5162.15    144.08 o 
  11   1   4      164.77      247.52     32.74 o 
  12   1   4     6564.94     6584.90    169.56 o 
  13   1   4      233.86      223.02     31.19 o 
  14   1   4     1292.90     1269.55    149.52 o 
  15   1   4      235.20      193.23     64.11 o 
  16   1   4      772.32      712.27    122.67 o 
  17   1   4      275.08      303.23    129.69 o 
 -20   2   4       17.18       68.95     67.22 o 
 -19   2   4      258.01      177.33     68.68 o 
 -18   2   4      225.19      286.44     93.83 o 
 -17   2   4     3068.10     2966.45    224.33 o 
 -16   2   4       24.32       15.94     31.52 o 
 -15   2   4     1583.96     1456.52    140.96 o 
 -14   2   4       24.23      -15.86     34.79 o 
 -13   2   4      127.76      108.87     27.79 o 
 -12   2   4      129.66       88.48     22.12 o 
 -11   2   4     9018.12     9837.11    214.45 o 
 -10   2   4      296.02      283.35     23.43 o 
  -9   2   4      698.66      778.34     26.81 o 
  -8   2   4        2.43        2.78      4.48 o 
  -7   2   4    10995.63    11723.38    199.11 o 
  -6   2   4      924.90      852.72     33.63 o 
  -5   2   4     3043.53     3283.25     61.03 o 
  -4   2   4      583.02      570.95     27.30 o 
  -3   2   4       67.55      130.85     11.35 o 
  -2   2   4       38.28       51.72      8.25 o 
  -1   2   4     4005.94     3839.70     96.34 o 
   0   2   4        3.04        1.13      5.19 o 
   1   2   4     8561.19     8676.94    105.86 o 
   2   2   4      260.69      258.47     21.81 o 
   3   2   4    13984.78    14049.10    187.45 o 
   4   2   4      423.68      352.03     31.98 o 
   5   2   4     3976.68     4293.32    114.77 o 
   6   2   4      173.46      164.35     25.08 o 
   7   2   4     2833.85     3164.25     94.00 o 
   8   2   4      952.92      956.13     50.33 o 
   9   2   4       37.49       35.47     12.40 o 
  10   2   4      422.27      411.36     41.71 o 
  11   2   4     2252.49     2327.16     99.48 o 
  12   2   4       44.10        2.75     18.03 o 
  13   2   4      193.25      130.12     26.04 o 
  14   2   4      246.01      128.92    110.32 o 
  15   2   4      168.26      101.26     38.39 o 
  16   2   4        2.62      -15.58     37.18 o 
  17   2   4     1045.62      976.73    201.42 o 
 -20   3   4      381.29      439.70    110.04 o 
 -19   3   4      194.42      213.02    119.97 o 
 -18   3   4      224.03      305.33     84.47 o 
 -17   3   4       10.43      -35.87     48.57 o 
 -16   3   4       14.11      -16.97     38.06 o 
 -15   3   4      240.37      119.59     40.42 o 
 -14   3   4      207.75      230.16     92.60 o 
 -13   3   4      191.11      201.90     38.35 o 
 -12   3   4     2804.65     2752.19    138.59 o 
 -11   3   4     3139.18     3013.52     81.17 o 
 -10   3   4     1685.90     1538.41     63.85 o 
  -9   3   4      257.49      269.06     17.03 o 
  -8   3   4       17.23       15.83      7.48 o 
  -7   3   4    13976.72    14410.63    181.59 o 
  -6   3   4      173.71      169.70     17.82 o 
  -5   3   4     2285.25     2267.88     52.23 o 
  -4   3   4     1649.84     1696.51     37.27 o 
  -3   3   4     1196.17     1256.01     36.57 o 
  -2   3   4     1393.68     1294.38     39.47 o 
  -1   3   4     1394.61     1293.69     45.76 o 
   0   3   4      638.30      609.18     32.59 o 
   1   3   4     2801.03     2686.65     71.50 o 
   2   3   4     7924.47     8194.09    152.43 o 
   3   3   4     3328.15     3113.02     79.91 o 
   4   3   4     7494.89     7501.32    118.53 o 
   5   3   4     2081.49     1893.59     77.18 o 
   6   3   4     1322.64     1467.58     71.28 o 
   7   3   4     6717.11     6477.49    143.90 o 
   8   3   4     5084.74     5472.47    150.22 o 
   9   3   4     1200.38     1208.86     69.16 o 
  10   3   4     4936.61     4866.86    142.72 o 
  11   3   4      148.34      137.77     22.58 o 
  12   3   4     3787.29     3850.50    131.84 o 
  13   3   4      240.71      202.66     41.76 o 
  14   3   4     4227.85     4239.93    270.05 o 
  15   3   4     1194.51     1195.18    154.66 o 
  16   3   4      476.39      453.39    102.66 o 
  17   3   4      831.52      909.83    190.87 o 
 -20   4   4    25377.66    25809.26    758.89 o 
 -19   4   4       67.50      101.76     50.98 o 
 -18   4   4    29476.59    28834.51   1074.87 o 
 -17   4   4      200.67      154.40     73.67 o 
 -16   4   4    17227.86    17132.26    514.99 o 
 -15   4   4        8.68     -116.96    116.96 o 
 -14   4   4     2834.80     3047.17    200.68 o 
 -13   4   4       30.54       14.86     13.22 o 
 -12   4   4    12426.30    12433.10    183.88 o 
 -11   4   4      154.70      134.11     17.69 o 
 -10   4   4    40038.72    40983.26    562.76 o 
  -9   4   4        0.03        3.02      5.48 o 
  -8   4   4    90622.38    93159.55    530.72 o 
  -7   4   4        0.80        7.49      8.27 o 
  -6   4   4   120655.24   124309.45    750.66 o 
  -5   4   4        3.50        9.82      6.60 o 
  -4   4   4   242486.98   276077.50   8069.48 o 
  -3   4   4       51.63       34.05      5.45 o 
  -2   4   4    30418.39    29613.65    395.27 o 
  -1   4   4        0.04        1.49      5.95 o 
   0   4   4     7545.31     8321.04     98.36 o 
   1   4   4        0.60       13.60      7.49 o 
   2   4   4    90856.28    91222.29    473.74 o 
   3   4   4       62.34       42.17     10.83 o 
   4   4   4   125227.75   127839.99   1041.19 o 
   5   4   4       74.61       64.39     15.24 o 
   6   4   4    59515.02    58984.84    451.05 o 
   7   4   4      135.40      146.78     22.58 o 
   8   4   4    57418.74    59301.00    460.02 o 
   9   4   4      229.89      250.41     49.87 o 
  10   4   4    33710.36    35071.31    463.54 o 
  11   4   4        1.37      -11.97     12.04 o 
  12   4   4     7981.88     8107.15    193.56 o 
  13   4   4       10.56      -10.05     15.15 o 
  14   4   4     2388.89     2228.66    195.11 o 
  15   4   4      107.55       42.96     49.83 o 
  16   4   4    11224.24    11367.60    631.04 o 
  17   4   4        0.28        5.93     81.30 o 
 -20   5   4        0.67      132.75     79.44 o 
 -19   5   4     2105.63     2134.78    208.55 o 
 -18   5   4       34.86       16.84     56.24 o 
 -17   5   4      608.48      507.99     89.57 o 
 -16   5   4      643.63      720.31    106.04 o 
 -15   5   4     1000.57     1005.95    116.22 o 
 -14   5   4       56.13       43.92     20.70 o 
 -13   5   4     1891.53     1705.39     79.34 o 
 -12   5   4      895.90      851.23     54.11 o 
 -11   5   4      231.81      220.27     17.79 o 
 -10   5   4     5023.55     5042.17     80.71 o 
  -9   5   4     3692.27     3706.88     72.38 o 
  -8   5   4      100.55      115.94     14.04 o 
  -7   5   4     1843.65     1819.10     51.19 o 
  -6   5   4     1086.32     1053.17     36.70 o 
  -5   5   4     9638.65    10401.00    206.56 o 
  -4   5   4    12365.44    13523.24    385.17 o 
  -3   5   4     4482.49     4660.72    149.57 o 
  -2   5   4     1317.21     1215.66     34.44 o 
  -1   5   4        7.39       13.59      5.56 o 
   0   5   4      348.53      383.63     23.40 o 
   1   5   4     1623.45     1729.73     64.34 o 
   2   5   4     1291.64     1191.68     39.34 o 
   3   5   4     8631.97     8817.82    135.66 o 
   4   5   4     2226.62     2250.22     78.78 o 
   5   5   4     4991.84     5000.58    122.91 o 
   6   5   4       33.76       26.33     12.97 o 
   7   5   4     6257.98     6464.24    140.05 o 
   8   5   4     6455.14     6590.13    170.37 o 
   9   5   4     8187.14     8178.60    220.14 o 
  10   5   4     1245.24     1305.94     91.00 o 
  11   5   4      985.61     1012.37     82.29 o 
  12   5   4      323.42      288.13     34.43 o 
  13   5   4       27.12        5.00     12.87 o 
  14   5   4      936.55      902.24    122.30 o 
  15   5   4      481.81      366.77     85.37 o 
  16   5   4      471.20      540.24    101.55 o 
 -19   6   4    11920.37    12524.21    500.55 o 
 -18   6   4      227.74      228.72    190.23 o 
 -17   6   4     2122.78     1827.86    180.29 o 
 -16   6   4      121.74      103.41     46.50 o 
 -15   6   4     1131.35     1090.87     58.93 o 
 -14   6   4        0.50       -4.62     16.54 o 
 -13   6   4     7960.06     8073.00    189.54 o 
 -12   6   4      297.24      285.21     23.17 o 
 -11   6   4      781.44      720.54     36.98 o 
 -10   6   4        7.66        9.79      6.10 o 
  -9   6   4    22782.09    23313.66    180.57 o 
  -8   6   4     1584.20     1554.96     46.32 o 
  -7   6   4    17309.31    17405.30    161.88 o 
  -6   6   4     2399.96     2426.54     57.65 o 
  -5   6   4    36423.77    40253.54   1094.93 o 
  -4   6   4      960.92     1007.73     31.07 o 
  -3   6   4    18342.96    19094.08    630.17 o 
  -2   6   4      597.65      554.91     40.61 o 
  -1   6   4      378.36      339.70     29.78 o 
   0   6   4       34.42       20.87      7.48 o 
   1   6   4     5179.33     4661.16     82.76 o 
   2   6   4      333.17      284.28     18.89 o 
   3   6   4     3398.41     3211.53     82.28 o 
   4   6   4     1080.06     1036.91     55.46 o 
   5   6   4    54584.32    56444.61    429.71 o 
   6   6   4     2728.09     2549.00    105.80 o 
   7   6   4     2139.35     2000.76     90.78 o 
   8   6   4      757.43      752.47     66.71 o 
   9   6   4    13119.22    13062.07    282.44 o 
  10   6   4      500.44      508.57     56.25 o 
  11   6   4     3340.65     3310.28    149.82 o 
  12   6   4     1290.93     1273.93     94.02 o 
  13   6   4     1344.58     1396.29     83.16 o 
  14   6   4       13.81      -56.04     56.04 o 
  15   6   4     2581.21     2592.72    273.31 o 
  16   6   4      239.89      201.70     73.38 o 
 -19   7   4     1501.21     1506.28    181.58 o 
 -18   7   4      450.35      442.85     91.34 o 
 -17   7   4      957.61      774.32    159.20 o 
 -16   7   4       43.08       13.75     43.59 o 
 -15   7   4     1030.82     1011.34    126.33 o 
 -14   7   4     1394.99     1310.35     81.03 o 
 -13   7   4      701.21      704.30     38.12 o 
 -12   7   4      746.26      753.27     42.24 o 
 -11   7   4     6103.88     6404.73    118.37 o 
 -10   7   4        0.73        3.12      8.44 o 
  -9   7   4     3115.84     3101.66     73.07 o 
  -8   7   4     1421.95     1358.69     47.45 o 
  -7   7   4       91.77       43.24     10.86 o 
  -6   7   4     1057.35     1030.84     36.57 o 
  -5   7   4    15501.28    17250.96    412.11 o 
  -4   7   4      198.19      248.85     18.18 o 
  -3   7   4      658.04      704.42     39.03 o 
  -2   7   4      377.76      374.54     27.38 o 
  -1   7   4      131.39       96.69     10.51 o 
   0   7   4      150.39      158.12     15.85 o 
   1   7   4      152.96      145.70     15.31 o 
   2   7   4     6574.07     6345.45     91.14 o 
   3   7   4      583.34      615.73     34.79 o 
   4   7   4      562.31      572.95     41.52 o 
   5   7   4     3852.50     4144.78    133.24 o 
   6   7   4       94.52       70.73     38.94 o 
   7   7   4      476.06      510.41     45.84 o 
   8   7   4     1548.96     1568.42     96.12 o 
   9   7   4     2732.30     2871.75    134.59 o 
  10   7   4      393.49      410.23     47.33 o 
  11   7   4     2467.65     2497.95    119.67 o 
  12   7   4     2760.92     2954.90    145.43 o 
  13   7   4     1001.99     1103.63     88.37 o 
  14   7   4      802.42      696.59    110.74 o 
  15   7   4       15.72       19.44     48.88 o 
  16   7   4     1371.12     1255.87    220.52 o 
 -19   8   4      880.86      887.26    145.09 o 
 -18   8   4    23117.18    22727.13   1158.07 o 
 -17   8   4      633.17      584.65    107.14 o 
 -16   8   4     9972.03     9697.07    399.39 o 
 -15   8   4      552.41      389.46     75.90 o 
 -14   8   4    10425.28    10501.51    243.41 o 
 -13   8   4       59.00       52.30     13.17 o 
 -12   8   4     6121.55     6520.27    132.75 o 
 -11   8   4     1043.47     1011.40     49.98 o 
 -10   8   4    42216.33    42629.84    450.55 o 
  -9   8   4      109.59      124.25     15.70 o 
  -8   8   4    50401.75    50684.18    298.42 o 
  -7   8   4      471.06      408.28     26.95 o 
  -6   8   4   114274.22   121317.05   1804.68 o 
  -5   8   4      795.86      804.29     34.48 o 
  -4   8   4   105767.90   121620.55   3102.53 o 
  -3   8   4      955.84     1099.63     69.71 o 
  -2   8   4    22490.44    22911.58    507.85 o 
  -1   8   4        3.36        2.09      6.16 o 
   0   8   4     5471.82     5798.63    191.61 o 
   1   8   4       66.70       45.09     11.14 o 
   2   8   4    16247.46    15954.46    165.91 o 
   3   8   4     1310.57     1270.60     55.95 o 
   4   8   4    95772.89   102007.22    777.06 o 
   5   8   4        6.26        0.91      8.08 o 
   6   8   4    44713.31    46266.38    426.64 o 
   7   8   4      487.17      414.69     47.99 o 
   8   8   4    29637.09    30235.21    955.46 o 
   9   8   4      705.05      827.53     73.07 o 
  10   8   4    28637.50    29313.06    446.86 o 
  11   8   4        0.06      -18.19     23.36 o 
  12   8   4     2650.82     2531.76    123.94 o 
  13   8   4      300.06      299.19     48.19 o 
  14   8   4     3893.80     3933.02    258.34 o 
  15   8   4       36.26      -50.25    148.64 o 
  16   8   4     6219.02     5910.97    473.60 o 
 -19   9   4        7.40       92.41    117.14 o 
 -18   9   4      801.57      702.92    155.83 o 
 -17   9   4      601.55      576.90    103.54 o 
 -16   9   4     1394.23     1355.79    217.62 o 
 -15   9   4      183.92       78.79     73.33 o 
 -14   9   4      941.81      886.11     70.58 o 
 -13   9   4      971.82      905.19     56.20 o 
 -12   9   4      931.48      923.74     49.25 o 
 -11   9   4       74.17       54.62     13.34 o 
 -10   9   4      340.38      336.07     25.55 o 
  -9   9   4      518.12      546.18     31.91 o 
  -8   9   4    12565.65    12862.96    156.23 o 
  -7   9   4     8000.07     8231.44    121.23 o 
  -6   9   4      280.76      226.38     19.22 o 
  -5   9   4      696.76      745.39     38.96 o 
  -4   9   4     6957.52     7652.74    161.52 o 
  -3   9   4    15380.27    16543.67    685.73 o 
  -2   9   4    11043.12    11856.98    665.72 o 
  -1   9   4      751.62      698.53     42.68 o 
   0   9   4      430.20      264.18     58.04 o 
   1   9   4     1339.21     1479.69     70.70 o 
   2   9   4     2532.69     2384.49     97.18 o 
   3   9   4    10322.69    10480.11    149.51 o 
   4   9   4     1580.31     1651.08     69.81 o 
   5   9   4     2564.98     2642.27     99.66 o 
   6   9   4    17545.06    17824.26    270.16 o 
   7   9   4     6200.45     6450.18    190.49 o 
   8   9   4      262.37      260.82     38.13 o 
   9   9   4     3119.09     3331.46    148.18 o 
  10   9   4     3758.90     3846.60    166.05 o 
  11   9   4     4468.19     4409.92    162.35 o 
  12   9   4     3545.81     3445.94    147.31 o 
  13   9   4      357.89      336.70     51.17 o 
  14   9   4       72.25       57.17     68.74 o 
  15   9   4      923.43      863.90    128.01 o 
  16   9   4     1636.85     1486.26    231.76 o 
 -19  10   4    20494.14    20382.81    650.31 o 
 -18  10   4      262.15      280.21     89.49 o 
 -17  10   4    11856.64    11742.89    462.44 o 
 -16  10   4       98.12       69.52     45.23 o 
 -15  10   4     8712.59     9210.58    377.10 o 
 -14  10   4        2.03      -21.84     21.84 o 
 -13  10   4     9458.04     9956.42    181.36 o 
 -12  10   4       50.32       42.80     16.98 o 
 -11  10   4    21519.95    21867.48    255.56 o 
 -10  10   4      345.10      340.07     26.27 o 
  -9  10   4    40117.17    41310.11    357.64 o 
  -8  10   4     1719.80     1731.87     56.53 o 
  -7  10   4    55343.74    55811.29    403.10 o 
  -6  10   4     5130.97     5268.91    135.86 o 
  -5  10   4    77625.25    87701.15   2724.64 o 
  -4  10   4     3373.84     3595.77     77.22 o 
  -3  10   4    44886.64    49581.30   2082.58 o 
  -2  10   4     1343.65     1572.57     70.71 o 
  -1  10   4    10967.79    13026.33    370.51 o 
   0  10   4      100.71      111.71     15.72 o 
   1  10   4     2971.35     3129.64    106.96 o 
   2  10   4     1035.20      939.33     39.67 o 
   3  10   4    44705.28    46798.63    317.96 o 
   4  10   4     3055.52     3033.87     95.47 o 
   5  10   4    53717.94    54284.40    728.87 o 
   6  10   4     3162.89     3254.91    132.48 o 
   7  10   4    25209.70    26013.01    388.28 o 
   8  10   4     2187.21     2191.43    101.42 o 
   9  10   4    17109.35    17634.22    293.15 o 
  10  10   4     1492.85     1560.01     90.00 o 
  11  10   4    12968.05    13613.75    256.93 o 
  12  10   4      885.54      821.70     73.22 o 
  13  10   4     2948.60     2793.21    137.89 o 
  14  10   4      293.17      306.18    101.63 o 
  15  10   4     7392.14     7916.66    382.45 o 
 -19  11   4      192.57      256.41     75.33 o 
 -18  11   4     1110.43     1151.03    152.77 o 
 -17  11   4        3.62       76.67     47.58 o 
 -16  11   4     1754.27     1919.20    182.22 o 
 -15  11   4        4.60     -126.17    185.00 o 
 -14  11   4      941.30      892.36     71.69 o 
 -13  11   4      907.46      911.81     57.29 o 
 -12  11   4     1794.93     1728.28     78.87 o 
 -11  11   4      815.52      685.62     44.99 o 
 -10  11   4      191.08      139.60     22.49 o 
  -9  11   4      473.27      318.86     58.88 o 
  -8  11   4       79.82       33.47     15.38 o 
  -7  11   4     3501.93     3295.43     93.26 o 
  -6  11   4      909.75      981.09     48.32 o 
  -5  11   4      108.58      131.84     16.78 o 
  -4  11   4     1222.90     1325.69     49.55 o 
  -3  11   4      533.82      613.26     41.49 o 
  -2  11   4      873.83      913.14     56.35 o 
  -1  11   4      874.21      943.34     57.66 o 
   0  11   4       86.11      105.81     15.80 o 
   1  11   4       10.78       20.57     11.92 o 
   2  11   4     2224.50     2240.55     96.17 o 
   3  11   4       94.51       79.78     15.35 o 
   4  11   4     2000.18     1898.09     62.33 o 
   5  11   4     3860.86     4127.13    109.94 o 
   6  11   4     1303.23     1300.90     64.69 o 
   7  11   4       92.89      107.76     21.58 o 
   8  11   4       82.54       45.44     15.50 o 
   9  11   4     1109.94     1066.67     73.22 o 
  10  11   4     1913.20     1911.06    101.25 o 
  11  11   4      782.91      817.42     71.12 o 
  12  11   4     3436.19     3480.21    151.04 o 
  13  11   4     2074.15     2291.84    164.89 o 
  14  11   4     1703.65     1514.66    162.09 o 
  15  11   4      343.61      280.86     86.03 o 
 -19  12   4     1243.32     1149.72    159.89 o 
 -18  12   4    12086.66    12623.69    572.67 o 
 -17  12   4      304.77      325.58     75.26 o 
 -16  12   4     4599.68     4741.85    287.31 o 
 -15  12   4      246.29      178.11     81.78 o 
 -14  12   4      422.55      537.85     86.44 o 
 -13  12   4     1111.31     1020.37     63.14 o 
 -12  12   4     4466.15     4453.81    156.61 o 
 -11  12   4      189.19       73.19     36.88 o 
 -10  12   4    10213.01    10505.97    182.24 o 
  -9  12   4     1547.98     1504.72     59.57 o 
  -8  12   4    20417.26    20154.86    227.84 o 
  -7  12   4     2181.04     2225.77     65.00 o 
  -6  12   4    36143.16    38937.45    527.69 o 
  -5  12   4     4345.14     4613.52     89.10 o 
  -4  12   4    45839.46    49612.84   1254.58 o 
  -3  12   4     1846.49     1862.74     76.67 o 
  -2  12   4    14614.19    16194.48    392.70 o 
  -1  12   4      610.80      630.15     49.28 o 
   0  12   4     7376.01     7324.03    130.90 o 
   1  12   4      342.87      323.59     29.86 o 
   2  12   4     6983.17     6955.01    156.25 o 
   3  12   4     1551.46     1569.18     53.87 o 
   4  12   4    37036.43    36187.75    586.25 o 
   5  12   4     2595.25     2645.35     89.56 o 
   6  12   4    27486.15    28490.26    347.32 o 
   7  12   4     2323.94     2365.50     92.58 o 
   8  12   4    13292.79    13675.88    259.15 o 
   9  12   4     1904.00     1990.42    102.79 o 
  10  12   4    12823.59    13106.02    326.69 o 
  11  12   4      595.07      625.71     63.57 o 
  12  12   4     1050.12      977.16     80.65 o 
  13  12   4      460.67      412.32     70.05 o 
  14  12   4     2096.46     2103.78    158.80 o 
  15  12   4      207.99      201.98     71.38 o 
 -18  13   4      547.83      428.08     95.65 o 
 -17  13   4      103.31       29.92     40.60 o 
 -16  13   4        4.75      -25.70     45.18 o 
 -15  13   4      424.74      311.43     67.80 o 
 -14  13   4      897.38      783.59     88.55 o 
 -13  13   4      289.10      219.77     34.28 o 
 -12  13   4        3.88      -10.88     21.66 o 
 -11  13   4       47.05        0.87     17.79 o 
 -10  13   4     2462.46     2470.77    101.30 o 
  -9  13   4     1471.50     1502.58     65.49 o 
  -8  13   4     2178.05     2089.06     66.31 o 
  -7  13   4       16.07       31.59     11.57 o 
  -6  13   4     1484.76     1489.43     50.68 o 
  -5  13   4     9080.33     9544.39    156.83 o 
  -4  13   4    11120.08    11954.38    206.81 o 
  -3  13   4      766.16      751.38     33.25 o 
  -2  13   4      499.89      542.04     40.08 o 
  -1  13   4      465.44      410.32     37.44 o 
   0  13   4      341.26      354.35     25.51 o 
   1  13   4     4810.15     5026.80    104.98 o 
   2  13   4      103.76       63.30     14.29 o 
   3  13   4     7376.13     7358.33    151.06 o 
   4  13   4     6101.82     5990.76    127.23 o 
   5  13   4     4329.31     4289.45    115.05 o 
   6  13   4      953.41     1036.10     66.31 o 
   7  13   4     4822.76     5052.20    151.77 o 
   8  13   4     1072.51     1121.42     75.13 o 
   9  13   4    13607.65    13755.05    270.73 o 
  10  13   4      971.06     1030.66     92.05 o 
  11  13   4     1843.05     1921.75    113.92 o 
  12  13   4       30.26       39.99     25.70 o 
  13  13   4     3422.69     3245.83    194.63 o 
  14  13   4        8.15      -46.16     46.16 o 
 -18  14   4      282.58      301.02     86.21 o 
 -17  14   4    11833.67    12594.48    489.27 o 
 -16  14   4       60.57       13.93     44.05 o 
 -15  14   4     6941.32     7153.52    281.19 o 
 -14  14   4       92.38       60.58     28.11 o 
 -13  14   4     3197.53     3273.91    176.69 o 
 -12  14   4       68.00       51.37     35.08 o 
 -11  14   4    14108.55    14181.82    336.64 o 
 -10  14   4       58.79       28.48     18.01 o 
  -9  14   4    23164.98    23827.05    289.45 o 
  -8  14   4     2463.45     2398.39     69.64 o 
  -7  14   4    50115.90    51645.50    541.60 o 
  -6  14   4     2236.60     2397.17     62.22 o 
  -5  14   4    60157.95    64311.30    799.81 o 
  -4  14   4      862.36      875.23     35.80 o 
  -3  14   4    31619.70    33323.89    791.07 o 
  -2  14   4      208.34      196.08     19.69 o 
  -1  14   4     6476.17     6840.51    126.66 o 
   0  14   4        4.34      -12.91     12.91 o 
   1  14   4     2884.40     2967.52    113.29 o 
   2  14   4        2.31       12.84     19.37 o 
   3  14   4    57335.95    58579.53   1160.13 o 
   4  14   4      177.39      169.49     28.68 o 
   5  14   4    38509.58    39592.14    590.87 o 
   6  14   4     1660.11     1585.53     82.51 o 
   7  14   4    19764.35    19440.49    299.32 o 
   8  14   4      543.30      568.93     64.81 o 
   9  14   4    27464.41    28257.11    460.60 o 
  10  14   4      493.74      531.40     55.22 o 
  11  14   4     6021.25     6288.35    230.91 o 
  12  14   4       70.36       -5.42     21.37 o 
  13  14   4     4077.30     4174.09    219.96 o 
 -17  15   4       19.56      -43.28     43.28 o 
 -16  15   4     1948.60     1951.32    154.37 o 
 -15  15   4       10.61      -41.99     41.99 o 
 -14  15   4     1013.95     1119.66    136.63 o 
 -13  15   4     2561.45     2680.09    161.20 o 
 -12  15   4     1098.49     1058.24     72.58 o 
 -11  15   4      556.06      532.29     50.22 o 
 -10  15   4       57.74       22.64     18.01 o 
  -9  15   4      110.99       89.72     18.94 o 
  -8  15   4      114.79       59.92     29.03 o 
  -7  15   4     2037.54     2110.95     69.29 o 
  -6  15   4     1778.00     1764.01     62.04 o 
  -5  15   4      666.43      636.78     34.05 o 
  -4  15   4        7.09        5.71     11.00 o 
  -3  15   4       39.63       34.26     11.18 o 
  -2  15   4     1367.06     1009.66    109.53 o 
  -1  15   4     1186.06     1193.38     75.48 o 
   0  15   4      192.50      135.70     24.39 o 
   1  15   4       20.22        1.93     18.06 o 
   2  15   4      220.86      219.02     33.07 o 
   3  15   4     2258.58     2324.99    115.03 o 
   4  15   4       75.63       60.51     19.60 o 
   5  15   4      590.31      533.82     42.44 o 
   6  15   4     1062.90      957.09     63.41 o 
   7  15   4      557.95      558.90     63.64 o 
   8  15   4      717.01      612.77     56.49 o 
   9  15   4       23.93       15.57     20.59 o 
  10  15   4       17.92       10.59     18.44 o 
  11  15   4       74.39       78.74     42.09 o 
  12  15   4      146.49       90.85     22.96 o 
  13  15   4      700.41      738.37     90.14 o 
 -17  16   4     1054.58      948.49    134.21 o 
 -16  16   4     1188.57     1335.21    129.64 o 
 -15  16   4      702.10      603.52     85.87 o 
 -14  16   4       13.17       36.99     33.64 o 
 -13  16   4      456.29      506.25     62.09 o 
 -12  16   4       17.98       57.09     24.25 o 
 -11  16   4      830.76      791.73     65.87 o 
 -10  16   4     1807.71     1761.92     88.38 o 
  -9  16   4     2528.47     2320.82    107.48 o 
  -8  16   4     1648.02     1556.00     78.66 o 
  -7  16   4     2184.18     2225.43     83.28 o 
  -6  16   4     7983.38     8457.94    147.14 o 
  -5  16   4     5783.85     6033.37    120.34 o 
  -4  16   4     5381.67     5674.55    117.19 o 
  -3  16   4     3541.52     3568.14     88.97 o 
  -2  16   4     2339.14     1836.80    167.00 o 
  -1  16   4       50.37       -0.92     18.40 o 
   0  16   4        4.89       14.71     33.98 o 
   1  16   4      569.90      591.17     54.27 o 
   2  16   4     4079.93     3973.48    143.88 o 
   3  16   4      714.38      741.95     66.50 o 
   4  16   4     3731.97     3938.80    150.65 o 
   5  16   4     3867.38     3787.97    152.61 o 
   6  16   4     3175.96     3126.47    108.56 o 
   7  16   4     2196.17     2044.77    100.80 o 
   8  16   4     4076.75     3870.48    142.76 o 
   9  16   4     1753.50     1802.41    100.33 o 
  10  16   4     1671.97     1904.52    107.35 o 
  11  16   4     1831.11     1720.87    126.91 o 
  12  16   4      527.38      454.17     56.19 o 
  13  16   4      897.80      592.00    152.56 o 
 -16  17   4     1200.22     1318.21    129.67 o 
 -15  17   4        5.53      -26.29     26.29 o 
 -14  17   4      242.93      156.43     34.79 o 
 -13  17   4      850.57      787.03     77.61 o 
 -12  17   4     2171.00     2142.50    114.89 o 
 -11  17   4        0.09      -20.83     20.83 o 
 -10  17   4     1067.03      957.26     71.46 o 
  -9  17   4      287.93      236.96     34.64 o 
  -8  17   4     3431.44     3334.91    175.08 o 
  -7  17   4      812.93      954.11     61.92 o 
  -6  17   4     2269.26     2524.88    105.88 o 
  -5  17   4     1286.49     1330.19     58.60 o 
  -4  17   4     1066.68     1049.37     52.47 o 
  -3  17   4     2187.07     2149.72     65.12 o 
  -2  17   4     4027.06     3442.30    257.61 o 
  -1  17   4      309.15      338.85     43.40 o 
   0  17   4       70.72      -13.93     28.05 o 
   1  17   4     2158.02     2300.58    110.34 o 
   2  17   4     1773.43     1863.94    102.17 o 
   3  17   4     3408.17     3462.90    142.83 o 
   4  17   4     1934.49     1942.80    109.71 o 
   5  17   4     1815.31     1855.06     97.25 o 
   6  17   4     5943.88     5786.73    196.78 o 
   7  17   4     3094.28     2936.17    111.09 o 
   8  17   4     2557.11     2520.39    115.88 o 
   9  17   4     1209.65     1253.10    108.59 o 
  10  17   4      667.73      570.62     73.95 o 
  11  17   4     4739.22     4573.46    211.59 o 
  12  17   4        4.49      -28.07     39.07 o 
 -16  18   4       47.20       31.67     37.64 o 
 -15  18   4     4394.99     4460.72    203.99 o 
 -14  18   4       35.32       -2.10     46.94 o 
 -13  18   4     8067.84     8198.38    220.08 o 
 -12  18   4      174.69      103.41     33.87 o 
 -11  18   4     7727.10     7508.29    215.95 o 
 -10  18   4       25.42      -20.48     29.14 o 
  -9  18   4    26407.06    25914.83    442.83 o 
  -8  18   4       64.09       82.14     26.43 o 
  -7  18   4    51723.50    53201.11    826.09 o 
  -6  18   4     2040.50     2116.40     91.29 o 
  -5  18   4    37197.49    38773.37    600.60 o 
  -4  18   4       28.52       37.87     21.78 o 
  -3  18   4    49500.33    48272.95   2414.75 o 
  -2  18   4      258.04      192.03     42.63 o 
  -1  18   4     8997.84     9716.95    283.49 o 
   0  18   4      106.22       65.12     31.95 o 
   1  18   4    15005.29    15878.76    368.64 o 
   2  18   4      139.33       79.65     34.04 o 
   3  18   4    42877.40    42223.86    667.88 o 
   4  18   4      600.71      617.39     69.33 o 
   5  18   4    44503.59    44614.07    547.07 o 
   6  18   4      187.08      272.77     52.81 o 
   7  18   4    39375.35    39318.47    531.67 o 
   8  18   4      475.59      485.53     61.22 o 
   9  18   4    17765.55    17650.51    532.76 o 
  10  18   4        9.66      -30.42     30.42 o 
  11  18   4    10432.73     9683.55    378.65 o 
  12  18   4       46.98        2.67     51.96 o 
 -15  19   4        3.50      -21.18     34.29 o 
 -14  19   4      934.93      881.02     72.68 o 
 -13  19   4     1056.02      991.50     83.77 o 
 -12  19   4        5.62      -44.59     44.59 o 
 -11  19   4      251.48      177.89     32.78 o 
 -10  19   4       14.39      -29.22     29.22 o 
  -9  19   4     1248.67     1114.80     81.08 o 
  -8  19   4        8.67      -27.03     27.03 o 
  -7  19   4       64.05       59.06     19.67 o 
  -6  19   4      855.19      890.19     55.05 o 
  -5  19   4        1.76        2.50     18.59 o 
  -4  19   4     3184.72     3293.23    164.91 o 
  -3  19   4     1350.70     1310.84     54.61 o 
  -2  19   4       30.62       22.78     13.97 o 
  -1  19   4      858.61      971.61     93.55 o 
   0  19   4      741.96      712.48     80.14 o 
   1  19   4      291.80      327.52     58.50 o 
   2  19   4       81.18       16.24     21.47 o 
   3  19   4       27.37       41.83     22.69 o 
   4  19   4      214.87      166.38     35.16 o 
   5  19   4       12.18       34.21     26.08 o 
   6  19   4       78.23       50.36     27.61 o 
   7  19   4      255.04      253.49     39.57 o 
   8  19   4     1201.24     1128.68     93.80 o 
   9  19   4      311.38      308.60     50.43 o 
  10  19   4      927.09      778.13     77.46 o 
  11  19   4     1233.74     1130.28    126.74 o 
 -14  20   4      101.06       70.38     28.66 o 
 -13  20   4     1119.80      904.60     81.07 o 
 -12  20   4       15.80        2.04     26.00 o 
 -11  20   4     1430.47     1410.54     97.08 o 
 -10  20   4       38.30       93.75     29.19 o 
  -9  20   4     3712.80     3702.23    193.91 o 
  -8  20   4      590.14      580.20     57.57 o 
  -7  20   4     5658.59     5685.95    172.65 o 
  -6  20   4      216.24      317.81     48.74 o 
  -5  20   4     9897.81    10514.57    240.42 o 
  -4  20   4      313.57      470.84     49.81 o 
  -3  20   4     4244.08     3869.89    250.95 o 
  -2  20   4     1021.10      755.16    168.01 o 
  -1  20   4     1790.36     1856.47    133.50 o 
   0  20   4        1.90      -24.35     35.06 o 
   1  20   4      630.77      628.60     77.60 o 
   2  20   4     1586.37     1499.91    122.76 o 
   3  20   4     3841.62     4033.35    167.86 o 
   4  20   4     1430.39     1563.99    107.14 o 
   5  20   4     4532.17     4440.15    190.49 o 
   6  20   4       62.60       81.48     31.67 o 
   7  20   4     3817.01     3616.11    171.64 o 
   8  20   4      115.01      168.93     36.51 o 
   9  20   4     3701.42     3640.32    160.84 o 
  10  20   4       34.35        7.90     34.65 o 
 -13  21   4      626.48      589.30     81.82 o 
 -12  21   4     2734.15     2495.87    156.81 o 
 -11  21   4      136.29       73.14     27.84 o 
 -10  21   4     2772.72     2654.49    130.61 o 
  -9  21   4      328.07      239.90     40.24 o 
  -8  21   4     3329.88     3245.00    136.96 o 
  -7  21   4       10.87       29.80     24.44 o 
  -6  21   4     4005.15     3998.49    141.58 o 
  -5  21   4     1169.65     1245.18    101.17 o 
  -4  21   4      805.11      968.34    100.61 o 
  -3  21   4      338.20      349.80     64.73 o 
  -2  21   4     1311.53     1246.02    113.88 o 
  -1  21   4       46.66       32.49     36.33 o 
   0  21   4      322.43      307.56     57.23 o 
   1  21   4     1248.41     1160.84    109.59 o 
   2  21   4        3.54      -19.32     43.31 o 
   3  21   4     1716.42     1675.23    112.66 o 
   4  21   4     4982.38     5292.73    199.34 o 
   5  21   4     2084.76     2303.02    135.28 o 
   6  21   4     1703.96     1833.62    121.93 o 
   7  21   4      749.70      738.39     79.86 o 
   8  21   4     1023.52      846.61     78.92 o 
   9  21   4     2767.55     2828.22    141.46 o 
  10  21   4        3.68      -14.89     22.90 o 
 -12  22   4      642.81      559.93     87.03 o 
 -11  22   4    10059.92     9528.84    306.32 o 
 -10  22   4      239.98      189.30     64.27 o 
  -9  22   4    22009.60    20759.88    528.71 o 
  -8  22   4       77.34       32.77     32.47 o 
  -7  22   4    24142.88    23865.39    869.46 o 
  -6  22   4       37.02       31.58     47.28 o 
  -5  22   4    31416.58    32296.21    655.08 o 
  -4  22   4        1.88       19.29     29.13 o 
  -3  22   4    24640.38    25834.67    523.68 o 
  -2  22   4      211.63       98.73     48.82 o 
  -1  22   4     3472.40     3752.06    199.89 o 
   0  22   4       18.03      -35.16     42.85 o 
   1  22   4     6192.65     6460.00    266.35 o 
   2  22   4      203.68       68.69    119.29 o 
   3  22   4    23188.68    22542.91    701.60 o 
   4  22   4      133.20      169.58     42.73 o 
   5  22   4    20197.79    19634.65    465.64 o 
   6  22   4       55.99      155.99     45.52 o 
   7  22   4    19151.54    18509.25    448.20 o 
   8  22   4        0.20      -34.07     34.07 o 
   9  22   4    10838.86    10444.04    360.88 o 
 -11  23   4       76.41      -12.09     55.44 o 
 -10  23   4       89.62      -42.11     42.11 o 
  -9  23   4       62.07       24.17     50.14 o 
  -8  23   4       53.31      -31.35     39.89 o 
  -7  23   4       33.58       30.38     37.85 o 
  -6  23   4      431.89      249.22     74.93 o 
  -5  23   4     1044.54     1234.25    350.42 o 
  -4  23   4      854.85      948.58    105.22 o 
  -3  23   4     1850.55     2063.92    154.14 o 
  -2  23   4      927.93     1015.59    110.42 o 
  -1  23   4      169.07       84.33     35.08 o 
   0  23   4       72.83       45.42     28.02 o 
   1  23   4        1.72      -37.97     37.97 o 
   2  23   4      399.83      378.94     79.80 o 
   3  23   4       14.67       12.93     35.18 o 
   4  23   4       13.34      -44.62     44.62 o 
   5  23   4       69.65      133.07     40.76 o 
   6  23   4      142.26      132.03     34.86 o 
   7  23   4      235.53      266.99     66.60 o 
   8  23   4     1449.26     1429.98    132.64 o 
 -10  24   4      219.78      137.92     66.11 o 
  -9  24   4     1292.28     1228.32    126.96 o 
  -8  24   4     3908.24     4082.05    235.16 o 
  -7  24   4     5939.92     5726.50    391.49 o 
  -6  24   4      624.99      546.93    110.87 o 
  -5  24   4     4491.81     4746.07    504.50 o 
  -4  24   4     2384.19     2446.17    482.13 o 
  -3  24   4     2773.89     2841.36    185.53 o 
  -2  24   4       23.17      -37.51     37.51 o 
  -1  24   4      649.18      660.48     87.40 o 
   0  24   4     2163.64     2091.36    160.88 o 
   1  24   4      243.84      252.52     58.67 o 
   2  24   4      585.58      449.71     76.90 o 
   3  24   4     1356.25     1443.07    138.58 o 
   4  24   4     2636.81     2316.88    176.21 o 
   5  24   4     3168.65     3111.44    167.95 o 
   6  24   4     2445.21     2509.85    173.64 o 
  -9  25   4      132.54       -0.64     72.83 o 
  -8  25   4      329.00      168.62     60.28 o 
  -7  25   4      246.92       94.01     47.79 o 
  -6  25   4     1705.93     1852.36    193.47 o 
  -5  25   4        0.36      117.03    115.78 o 
  -4  25   4      692.31      603.87    301.91 o 
  -3  25   4      205.11      220.06     68.15 o 
  -2  25   4       36.95       30.99     39.98 o 
  -1  25   4      316.83      225.97     47.46 o 
   0  25   4       66.25       89.42     41.82 o 
   1  25   4       88.92       63.28     39.98 o 
   2  25   4      480.06      552.16     85.98 o 
   3  25   4     1456.18     1557.23    146.27 o 
   4  25   4     1205.09     1292.71    162.39 o 
   5  25   4      252.97      160.76     65.32 o 
  -6  26   4      393.78      420.67    134.07 o 
  -5  26   4    13902.40    12543.44    673.84 o 
  -4  26   4      590.69      679.85    167.55 o 
  -3  26   4     4418.74     3448.97    355.93 o 
  -2  26   4      459.74      293.71    102.18 o 
  -1  26   4     3409.09     3427.36    360.10 o 
   0  26   4       76.03      -26.30     88.34 o 
   1  26   4     3007.68     2662.12    327.43 o 
   2  26   4      474.45      703.98    177.59 o 
   3  26   4     6928.81     7361.80    561.76 o 
 -20   1   5     2511.32     2375.12    229.05 o 
 -19   1   5     2818.42     2738.58    233.42 o 
 -18   1   5     3382.65     3243.65    243.80 o 
 -17   1   5       52.54       91.77     48.80 o 
 -16   1   5     4190.69     4018.68    248.24 o 
 -15   1   5     3249.17     3382.27    218.28 o 
 -14   1   5     3411.62     3490.52    367.87 o 
 -13   1   5     1652.99     1639.69     96.86 o 
 -12   1   5     3923.02     4038.36    128.33 o 
 -11   1   5      864.31      953.84     32.56 o 
 -10   1   5      658.62      779.97     33.55 o 
  -9   1   5      382.41      343.30     23.01 o 
  -8   1   5    10751.79    10798.61    186.47 o 
  -7   1   5     1500.07     1475.87     51.46 o 
  -6   1   5     2471.24     2679.90     63.18 o 
  -5   1   5     1058.38     1179.63     41.36 o 
  -4   1   5    18786.62    18681.15    147.87 o 
  -3   1   5     3458.37     3249.51     64.25 o 
  -2   1   5     7532.60     6962.28     77.51 o 
  -1   1   5      201.98      185.96     12.16 o 
   0   1   5      159.29      129.90     15.35 o 
   1   1   5     2102.40     2139.46     53.73 o 
   2   1   5     2033.50     1899.01     68.42 o 
   3   1   5     8359.27     8045.26    134.73 o 
   4   1   5     1942.20     1968.07     70.21 o 
   5   1   5      341.23      335.35     34.40 o 
   6   1   5     5035.54     4878.90    132.02 o 
   7   1   5     2161.45     2147.59     82.96 o 
   8   1   5     3666.72     3638.69    111.64 o 
   9   1   5     4788.36     4722.17    143.61 o 
  10   1   5     4255.78     4242.10    139.67 o 
  11   1   5     7153.84     7274.72    188.77 o 
  12   1   5       46.88       43.70     19.92 o 
  13   1   5     2137.18     2231.60    107.82 o 
  14   1   5     1109.30     1024.16    133.22 o 
  15   1   5     2522.25     2512.75    222.11 o 
  16   1   5        3.23       15.45     40.44 o 
 -20   2   5        8.87       81.10     49.05 o 
 -19   2   5    36496.35    36163.98    837.59 o 
 -18   2   5       20.42      -10.49     41.14 o 
 -17   2   5    39405.16    39806.81    924.67 o 
 -16   2   5       64.69       53.49     40.25 o 
 -15   2   5    29900.36    29836.79    646.37 o 
 -14   2   5        9.40      -22.02     46.95 o 
 -13   2   5    25448.57    26270.98    442.42 o 
 -12   2   5        1.66       -7.09     14.86 o 
 -11   2   5     7015.26     7032.36     95.05 o 
 -10   2   5       19.45       19.16      7.34 o 
  -9   2   5    21665.12    22903.49    228.48 o 
  -8   2   5      223.45      225.63     16.73 o 
  -7   2   5    83120.80    85822.70    489.68 o 
  -6   2   5       93.62      102.66     12.75 o 
  -5   2   5   436330.69   440928.44   3969.11 o 
  -4   2   5     1598.59     1529.71     41.12 o 
  -3   2   5   121674.68   120409.98    864.76 o 
  -2   2   5      425.60      349.41     18.18 o 
  -1   2   5    25584.26    24462.97    188.09 o 
   0   2   5        3.05        4.95      7.21 o 
   1   2   5    75147.90    76247.63    466.94 o 
   2   2   5     1806.60     1644.49     65.29 o 
   3   2   5    26372.96    27788.08    281.94 o 
   4   2   5      174.06      151.26     23.11 o 
   5   2   5    64190.56    65622.52   1065.94 o 
   6   2   5      508.27      500.40     38.98 o 
   7   2   5    67984.27    69854.26    470.51 o 
   8   2   5      523.85      432.45     41.75 o 
   9   2   5    64127.42    63468.90    596.94 o 
  10   2   5      942.97      855.30     64.17 o 
  11   2   5    33269.83    34139.05    406.60 o 
  12   2   5      217.75      207.81     34.33 o 
  13   2   5     6584.40     6865.89    190.04 o 
  14   2   5      370.99      251.94     70.14 o 
  15   2   5     4930.58     5060.58    314.28 o 
  16   2   5     1070.19     1181.43    160.81 o 
 -20   3   5      947.89     1186.94    177.53 o 
 -19   3   5       96.12      172.45     69.38 o 
 -18   3   5      207.58      241.59    121.48 o 
 -17   3   5      714.36      717.30    137.96 o 
 -16   3   5      342.28      247.13    141.60 o 
 -15   3   5      142.73      163.86     75.48 o 
 -14   3   5     1428.74     1362.72    131.36 o 
 -13   3   5       21.43       16.75     20.17 o 
 -12   3   5     1129.10     1112.56     52.53 o 
 -11   3   5      461.74      419.61     19.18 o 
 -10   3   5     1911.12     1964.67     50.72 o 
  -9   3   5     3391.88     3395.74     67.67 o 
  -8   3   5        5.63        9.05      6.45 o 
  -7   3   5     7907.08     8095.04    113.00 o 
  -6   3   5    36339.30    35572.75    224.92 o 
  -5   3   5     6336.21     6444.57     92.11 o 
  -4   3   5    12830.71    12976.04    121.46 o 
  -3   3   5     6218.21     5870.88     73.27 o 
  -2   3   5     1635.78     1642.72     47.92 o 
  -1   3   5     2284.34     2347.42     52.55 o 
   0   3   5     7960.99     7808.56    121.27 o 
   1   3   5     8630.51     8767.51    120.13 o 
   2   3   5      258.08      210.20     18.57 o 
   3   3   5     4345.02     4486.02    102.44 o 
   4   3   5      607.52      608.20     50.95 o 
   5   3   5     2893.03     3091.96    104.41 o 
   6   3   5     4378.01     4521.20    131.60 o 
   7   3   5     7718.59     7852.39    166.80 o 
   8   3   5     7148.92     7087.73    190.88 o 
   9   3   5     4067.84     4095.65    135.39 o 
  10   3   5     1318.35     1404.55     80.85 o 
  11   3   5     4504.08     4602.32    151.03 o 
  12   3   5      999.14     1042.89     73.00 o 
  13   3   5     1822.68     1862.45     99.61 o 
  14   3   5      577.28      458.17    120.49 o 
  15   3   5      636.26      539.05    123.60 o 
  16   3   5      254.72      206.55    144.11 o 
 -20   4   5     4052.03     4165.21    296.31 o 
 -19   4   5      179.40      117.80     78.93 o 
 -18   4   5     1421.11     1585.10    169.14 o 
 -17   4   5      438.67      412.07     99.34 o 
 -16   4   5     4075.20     3974.84    249.82 o 
 -15   4   5      602.80      538.36    115.64 o 
 -14   4   5      153.95      122.56     27.33 o 
 -13   4   5       39.79        7.80     21.78 o 
 -12   4   5     1951.61     1883.43     36.54 o 
 -11   4   5       50.46       39.87      6.76 o 
 -10   4   5     1010.60     1106.32     45.97 o 
  -9   4   5       75.30       71.62     11.15 o 
  -8   4   5     1571.67     1478.26     51.20 o 
  -7   4   5      657.41      640.89     33.00 o 
  -6   4   5    38308.98    40785.20    648.47 o 
  -5   4   5     4289.18     4263.62     77.15 o 
  -4   4   5    12909.50    13255.71    178.85 o 
  -3   4   5     1224.36     1230.42     34.57 o 
  -2   4   5    28514.92    27780.90    378.38 o 
  -1   4   5      875.77      842.90     42.29 o 
   0   4   5     2011.62     1969.93     66.27 o 
   1   4   5      139.43      156.79     20.11 o 
   2   4   5    16898.51    18011.06    144.60 o 
   3   4   5      114.40      126.67     18.24 o 
   4   4   5     6966.17     7267.86    134.44 o 
   5   4   5      109.38       79.44     16.76 o 
   6   4   5     2781.15     2925.06     97.69 o 
   7   4   5      372.72      314.63     33.52 o 
   8   4   5    15804.08    16285.83    312.42 o 
   9   4   5      114.15       43.96     27.67 o 
  10   4   5     1527.74     1536.44     85.80 o 
  11   4   5      251.84      232.14     34.76 o 
  12   4   5     1162.52     1242.97     80.79 o 
  13   4   5      250.00      266.57     35.75 o 
  14   4   5      380.84      387.27     79.36 o 
  15   4   5      116.40      133.87     46.48 o 
  16   4   5      622.66      431.47    129.71 o 
 -20   5   5     1014.64     1038.70    155.10 o 
 -19   5   5      159.83      177.50     69.72 o 
 -18   5   5     3189.84     3250.26    247.48 o 
 -17   5   5       23.09       51.85     44.43 o 
 -16   5   5      438.25      439.10     82.15 o 
 -15   5   5      882.06      768.04    106.35 o 
 -14   5   5     3826.62     3799.12    119.21 o 
 -13   5   5      724.97      802.48     53.31 o 
 -12   5   5     2963.28     2989.31     55.40 o 
 -11   5   5      101.05       82.77     12.21 o 
 -10   5   5       99.24       89.42     13.33 o 
  -9   5   5     1951.64     2037.38     63.94 o 
  -8   5   5     7808.62     8194.54    123.70 o 
  -7   5   5        0.23        0.88      7.92 o 
  -6   5   5     2847.24     2776.95     59.20 o 
  -5   5   5     4011.55     4032.75     87.44 o 
  -4   5   5     2239.05     2230.06     41.84 o 
  -3   5   5     3836.25     4042.23     68.97 o 
  -2   5   5     2167.80     1894.05     71.10 o 
  -1   5   5      159.58      153.76     14.20 o 
   0   5   5     3101.51     3108.61     88.71 o 
   1   5   5     2145.52     2006.83     66.01 o 
   2   5   5        2.76        4.88      7.45 o 
   3   5   5      280.52      159.15     48.86 o 
   4   5   5       70.76       58.46     21.41 o 
   5   5   5     1066.12     1098.90     71.94 o 
   6   5   5     2334.17     2390.53     89.03 o 
   7   5   5     1347.95     1403.99     72.43 o 
   8   5   5     1296.42     1397.34     94.44 o 
   9   5   5       36.13       42.65     21.81 o 
  10   5   5     1395.80     1311.03     96.26 o 
  11   5   5     2185.49     2358.03    110.16 o 
  12   5   5      741.68      691.50     60.01 o 
  13   5   5     2146.72     2317.70    113.38 o 
  14   5   5      315.82      322.16     74.30 o 
  15   5   5     1610.42     1469.73    168.55 o 
  16   5   5       92.58       25.50     71.52 o 
 -20   6   5      209.33      222.78     93.20 o 
 -19   6   5    28496.54    29381.50   1170.89 o 
 -18   6   5      279.65      260.52     73.58 o 
 -17   6   5    29514.66    29058.47    706.52 o 
 -16   6   5        1.55      -18.78     36.30 o 
 -15   6   5    20018.97    19716.26    281.13 o 
 -14   6   5       17.90       11.91     12.34 o 
 -13   6   5     7278.86     6877.38    174.27 o 
 -12   6   5      437.78      419.92     26.34 o 
 -11   6   5    15908.53    16024.40    158.20 o 
 -10   6   5       94.67       82.71     12.44 o 
  -9   6   5      293.99      266.00     24.18 o 
  -8   6   5      296.63      253.10     20.82 o 
  -7   6   5    72316.91    75734.89    603.96 o 
  -6   6   5       52.58       43.79      9.82 o 
  -5   6   5   128789.34   142431.77   3184.07 o 
  -4   6   5      182.44      187.29     13.47 o 
  -3   6   5    51549.50    53939.54   1916.93 o 
  -2   6   5        6.22        4.84      5.56 o 
  -1   6   5     4232.34     3319.75     79.06 o 
   0   6   5        4.92       -7.08      8.92 o 
   1   6   5     7964.19     7349.73    131.20 o 
   2   6   5        6.43        8.13      6.19 o 
   3   6   5    15137.99    15580.63    190.43 o 
   4   6   5      497.72      525.86     47.57 o 
   5   6   5     6290.57     5887.31    165.57 o 
   6   6   5       30.64       27.01     12.82 o 
   7   6   5    54001.32    54872.88    494.31 o 
   8   6   5     1326.45     1405.63     95.12 o 
   9   6   5    35659.68    36400.87    492.60 o 
  10   6   5       34.87        7.54     17.08 o 
  11   6   5    13168.40    13209.29    311.90 o 
  12   6   5      272.34      245.38     34.39 o 
  13   6   5     4985.47     5032.89    168.11 o 
  14   6   5      457.04      320.12     75.30 o 
  15   6   5     2119.93     2246.25    207.10 o 
  16   6   5        7.16      -18.11     48.05 o 
 -20   7   5      315.21      218.99    111.60 o 
 -19   7   5      546.33      735.96    139.20 o 
 -18   7   5      157.91      168.62     71.52 o 
 -17   7   5     1065.61     1145.08    140.76 o 
 -16   7   5     2942.70     2941.47    217.99 o 
 -15   7   5       49.76      -10.91     31.83 o 
 -14   7   5      936.03      914.95     70.17 o 
 -13   7   5      746.30      707.18     40.77 o 
 -12   7   5       21.54        4.82      9.10 o 
 -11   7   5      159.97      145.35     17.00 o 
 -10   7   5      876.50      870.61     36.34 o 
  -9   7   5      181.66      223.61     18.91 o 
  -8   7   5     1058.26     1103.84     44.23 o 
  -7   7   5       87.45      119.25     14.29 o 
  -6   7   5     6594.37     7240.36    157.12 o 
  -5   7   5    26623.29    29763.15    806.16 o 
  -4   7   5     6841.66     6895.53    219.76 o 
  -3   7   5     2597.84     2722.25    116.27 o 
  -2   7   5      574.41      497.80     23.27 o 
  -1   7   5     2033.92     1922.55     69.68 o 
   0   7   5     1160.81      890.31     46.97 o 
   1   7   5     3596.92     3352.98     77.13 o 
   2   7   5      902.35      805.65     37.78 o 
   3   7   5      857.72     1040.87     45.66 o 
   4   7   5       33.80       24.42     11.16 o 
   5   7   5     5805.67     5753.36    147.98 o 
   6   7   5     1964.61     1806.17     87.35 o 
   7   7   5     4141.87     4261.64    157.17 o 
   8   7   5     4876.89     5063.67    180.51 o 
   9   7   5     5672.20     5646.99    196.80 o 
  10   7   5     3576.88     3362.55    157.29 o 
  11   7   5     4477.60     4601.92    168.86 o 
  12   7   5     2498.62     2452.38    139.26 o 
  13   7   5     1656.63     1710.77     99.63 o 
  14   7   5       41.88       29.02     31.86 o 
  15   7   5      987.08      952.65    135.17 o 
 -19   8   5      305.79      245.32     80.49 o 
 -18   8   5     9409.74     9291.83    420.20 o 
 -17   8   5      951.26     1094.79    139.72 o 
 -16   8   5    12767.37    12723.30    453.68 o 
 -15   8   5      351.63      316.37     73.78 o 
 -14   8   5    13980.22    14657.83    210.49 o 
 -13   8   5      941.75      928.46     54.20 o 
 -12   8   5     2490.42     2432.14     74.71 o 
 -11   8   5       20.70       16.02      8.29 o 
 -10   8   5     7666.75     7742.06    152.13 o 
  -9   8   5      422.45      399.33     26.48 o 
  -8   8   5    12689.50    12502.22    151.31 o 
  -7   8   5     1499.85     1551.90     51.11 o 
  -6   8   5    50583.55    55584.63   1266.34 o 
  -5   8   5     3308.02     3538.70     92.82 o 
  -4   8   5    90088.58    99594.04   3488.78 o 
  -3   8   5     7596.44     7218.73    226.80 o 
  -2   8   5     8862.41     8311.88    181.35 o 
  -1   8   5      193.80      215.73     17.10 o 
   0   8   5     6285.65     6252.90    203.51 o 
   1   8   5     1066.05      920.10     54.35 o 
   2   8   5    12205.74    12246.13    205.71 o 
   3   8   5      796.32      806.97     41.87 o 
   4   8   5    19822.27    19704.96    221.09 o 
   5   8   5     1659.59     1627.66     79.81 o 
   6   8   5    11919.54    12043.63    254.09 o 
   7   8   5      408.74      394.55     48.11 o 
   8   8   5    18812.16    19239.65    298.93 o 
   9   8   5     3465.76     3547.99    133.61 o 
  10   8   5    17104.79    17262.06    357.14 o 
  11   8   5     1898.03     1876.28    109.70 o 
  12   8   5     3057.11     2954.79    153.91 o 
  13   8   5      237.32      163.07     77.63 o 
  14   8   5     4164.76     4342.55    278.45 o 
  15   8   5      453.73      523.30    129.77 o 
 -19   9   5     1059.45      994.72    141.84 o 
 -18   9   5     1502.77     1590.36    178.29 o 
 -17   9   5      130.93      133.74     60.96 o 
 -16   9   5     2078.24     1995.41    183.29 o 
 -15   9   5     1775.22     1762.17    166.35 o 
 -14   9   5     1272.51     1328.43     65.97 o 
 -13   9   5     2635.34     2728.05     98.91 o 
 -12   9   5     5407.14     5497.22    111.43 o 
 -11   9   5     1067.26     1203.40     51.77 o 
 -10   9   5     1265.39     1271.45     49.45 o 
  -9   9   5       18.33        1.35      9.09 o 
  -8   9   5     2734.56     2648.96     67.83 o 
  -7   9   5      452.59      411.44     27.68 o 
  -6   9   5     9647.30    11031.90    208.33 o 
  -5   9   5       27.48       59.57     11.85 o 
  -4   9   5      403.12      312.60     48.85 o 
  -3   9   5        3.48       26.67      8.93 o 
  -2   9   5     3191.40     1253.25    886.17 o 
  -1   9   5     1124.76     1151.14     45.41 o 
   0   9   5     1488.54     1610.44     61.73 o 
   1   9   5     3288.18     3445.73    130.06 o 
   2   9   5      781.54      785.23     50.54 o 
   3   9   5      754.75      772.75     41.58 o 
   4   9   5      615.71      555.97     38.44 o 
   5   9   5     2729.07     2762.19     82.61 o 
   6   9   5        0.58       11.45     18.09 o 
   7   9   5       71.25       47.99     23.18 o 
   8   9   5     3754.30     3976.80    152.88 o 
   9   9   5      917.74      901.84     68.93 o 
  10   9   5     1151.78     1108.78     93.50 o 
  11   9   5     1696.22     1767.73    106.18 o 
  12   9   5      217.23      179.07     35.92 o 
  13   9   5     1329.79     1307.17    146.68 o 
  14   9   5      893.24      959.75    131.21 o 
  15   9   5     2247.25     2517.28    296.45 o 
 -19  10   5    12517.00    12366.30    581.45 o 
 -18  10   5      872.40      933.55    141.44 o 
 -17  10   5    19762.40    20058.13    600.92 o 
 -16  10   5      633.70      505.12     96.10 o 
 -15  10   5    11167.85    11630.58    423.64 o 
 -14  10   5      837.79      752.61     53.86 o 
 -13  10   5    16196.58    16751.23    257.30 o 
 -12  10   5      253.80      244.69     24.26 o 
 -11  10   5      861.53      863.08     44.97 o 
 -10  10   5      325.58      279.53     25.38 o 
  -9  10   5    13133.53    12970.11    173.09 o 
  -8  10   5      169.46      126.89     23.10 o 
  -7  10   5    37175.69    40105.84    515.84 o 
  -6  10   5     1657.39     1730.63     66.75 o 
  -5  10   5    79661.19    87275.55   2506.25 o 
  -4  10   5     1792.40     1979.49     50.04 o 
  -3  10   5    65407.91    79871.33   4061.92 o 
  -2  10   5      159.11      199.28     25.65 o 
  -1  10   5     8690.34     8499.35    326.47 o 
   0  10   5      291.94      332.57     25.90 o 
   1  10   5    12534.84    12847.41    275.92 o 
   2  10   5       78.56       82.08     14.05 o 
   3  10   5    15082.46    15134.21    165.38 o 
   4  10   5       11.69       12.57     12.48 o 
   5  10   5    17368.40    18013.19    227.96 o 
   6  10   5      153.98      154.89     22.51 o 
   7  10   5    26267.06    26721.07    559.52 o 
   8  10   5      172.23      175.41     30.16 o 
   9  10   5    28296.22    28800.88    389.33 o 
  10  10   5       12.42       22.30     24.20 o 
  11  10   5    10267.00    10203.31    258.51 o 
  12  10   5      480.37      457.12     55.43 o 
  13  10   5     5673.15     5923.00    264.85 o 
  14  10   5       21.40      -12.84     44.23 o 
  15  10   5     1447.91     1153.24    201.54 o 
 -19  11   5      797.76      651.96    123.55 o 
 -18  11   5      455.68      493.84    104.46 o 
 -17  11   5     2100.90     2017.03    194.98 o 
 -16  11   5       72.42       54.35     35.98 o 
 -15  11   5     3192.86     3029.83    220.83 o 
 -14  11   5      223.99      216.05     39.77 o 
 -13  11   5       37.78       37.74     12.47 o 
 -12  11   5       24.77       16.74     12.63 o 
 -11  11   5     3993.30     4003.91    112.68 o 
 -10  11   5       28.26       26.83      7.15 o 
  -9  11   5      205.17      155.77     17.37 o 
  -8  11   5      841.85      873.55     40.70 o 
  -7  11   5     3127.60     3290.59     79.81 o 
  -6  11   5     8700.37     9617.24    194.66 o 
  -5  11   5     9960.27    10996.70    352.95 o 
  -4  11   5     7468.64     7930.98    305.31 o 
  -3  11   5     9443.18    11012.35    349.09 o 
  -2  11   5       27.83       12.07     14.68 o 
  -1  11   5     3202.34     3420.22    108.54 o 
   0  11   5     9813.60    10126.20    188.92 o 
   1  11   5     1002.74      893.89     49.65 o 
   2  11   5      856.78      868.14     56.01 o 
   3  11   5     5903.83     5774.95    102.88 o 
   4  11   5      796.14      839.62     43.96 o 
   5  11   5     4304.58     4413.41    107.46 o 
   6  11   5     5647.08     5864.22    143.27 o 
   7  11   5     3005.06     2914.02    102.12 o 
   8  11   5     4256.48     4382.59    173.51 o 
   9  11   5    11136.15    11369.91    290.38 o 
  10  11   5     6927.05     6958.85    234.86 o 
  11  11   5     2559.69     2486.98    146.21 o 
  12  11   5     2623.72     2792.92    140.75 o 
  13  11   5      616.95      602.78     84.22 o 
  14  11   5     2852.88     2783.19    223.01 o 
 -19  12   5      710.37      830.73    135.74 o 
 -18  12   5    16656.20    16570.20   1028.44 o 
 -17  12   5      515.82      502.73    101.71 o 
 -16  12   5    17774.93    18351.24    644.46 o 
 -15  12   5     1895.22     2133.76    184.41 o 
 -14  12   5     6283.84     6416.30    247.81 o 
 -13  12   5       19.82      -15.15     23.16 o 
 -12  12   5    15015.81    14533.01    296.21 o 
 -11  12   5       89.84       82.81     16.06 o 
 -10  12   5     4886.20     5019.37    128.36 o 
  -9  12   5      691.23      668.92     39.40 o 
  -8  12   5    20876.68    21226.49    203.82 o 
  -7  12   5     1029.98     1064.19     47.48 o 
  -6  12   5    89194.77   101280.20   1797.98 o 
  -5  12   5     8922.95     9601.54    244.49 o 
  -4  12   5    80850.95    88614.60   2505.56 o 
  -3  12   5     4080.42     4434.25    212.69 o 
  -2  12   5    35491.13    37744.31   1475.97 o 
  -1  12   5     2794.27     2904.26     96.15 o 
   0  12   5     8272.23     8278.92    150.02 o 
   1  12   5      713.99      693.14     38.82 o 
   2  12   5    45458.61    47237.61    547.86 o 
   3  12   5     1217.67     1237.29     52.63 o 
   4  12   5    16216.91    16354.83    196.26 o 
   5  12   5      824.06      787.09     53.95 o 
   6  12   5    26959.19    27621.09    638.58 o 
   7  12   5     2109.58     2033.03     96.19 o 
   8  12   5    48076.64    50374.42    589.93 o 
   9  12   5     1908.24     2129.14    143.45 o 
  10  12   5    12180.06    12478.34    316.38 o 
  11  12   5      783.78      769.01     81.99 o 
  12  12   5    13178.14    13085.12    355.86 o 
  13  12   5      742.42      697.91     89.65 o 
  14  12   5      662.52      614.42    132.08 o 
 -18  13   5      634.69      713.23    199.10 o 
 -17  13   5      158.57      108.66     39.15 o 
 -16  13   5      266.73      276.68     73.57 o 
 -15  13   5      672.12      615.25    101.05 o 
 -14  13   5     1315.73     1298.03    117.56 o 
 -13  13   5     3868.45     4043.46    157.30 o 
 -12  13   5       24.42       -6.79     22.29 o 
 -11  13   5       43.81       19.72     14.91 o 
 -10  13   5     1709.78     1680.27     66.52 o 
  -9  13   5      704.57      673.75     41.75 o 
  -8  13   5     5164.71     5358.34    110.38 o 
  -7  13   5      561.93      577.70     32.08 o 
  -6  13   5       87.17       68.94     12.30 o 
  -5  13   5      177.54      192.64     16.58 o 
  -4  13   5     1481.90     1592.16     72.84 o 
  -3  13   5     3615.61     4068.80    102.31 o 
  -2  13   5      416.54      417.17     31.29 o 
  -1  13   5      396.30      425.08     33.05 o 
   0  13   5     3467.91     3508.96    107.15 o 
   1  13   5      168.14      148.30     21.92 o 
   2  13   5      126.73      135.88     24.45 o 
   3  13   5      868.92      819.08     75.98 o 
   4  13   5      261.75      254.83     27.64 o 
   5  13   5        0.45        4.42     13.73 o 
   6  13   5       35.73       39.25     13.67 o 
   7  13   5       60.96       61.23     20.57 o 
   8  13   5       27.20       63.05     26.59 o 
   9  13   5      116.51      110.22     30.13 o 
  10  13   5      338.60      402.89     47.87 o 
  11  13   5        2.71       -9.73     20.31 o 
  12  13   5     2249.01     2375.13    132.98 o 
  13  13   5      889.59      957.07    105.38 o 
 -18  14   5      627.84      813.25    130.36 o 
 -17  14   5     3512.52     3435.92    254.74 o 
 -16  14   5     2381.31     2430.27    210.20 o 
 -15  14   5     5984.12     6095.62    256.60 o 
 -14  14   5      665.82      789.18     86.81 o 
 -13  14   5      841.47      813.49     86.25 o 
 -12  14   5      773.94      753.31     60.78 o 
 -11  14   5     3756.11     3691.49    109.61 o 
 -10  14   5      215.26      200.75     23.39 o 
  -9  14   5      429.54      403.34     34.18 o 
  -8  14   5      649.11      710.06     41.56 o 
  -7  14   5    11231.72    11432.93    193.42 o 
  -6  14   5     4869.37     5217.01    112.78 o 
  -5  14   5     8139.61     9134.31    279.28 o 
  -4  14   5     3893.11     4045.05    121.29 o 
  -3  14   5     2800.58     2949.85    114.04 o 
  -2  14   5     3124.02     3416.44    124.94 o 
  -1  14   5      221.68      175.93     28.44 o 
   0  14   5      462.56      478.91     44.10 o 
   1  14   5      674.25      755.61     57.87 o 
   2  14   5      300.96      308.50     38.97 o 
   3  14   5     1269.44     1204.00     93.48 o 
   4  14   5      519.74      527.88     41.00 o 
   5  14   5      216.05      269.80     31.34 o 
   6  14   5      112.78       99.35     22.98 o 
   7  14   5     7231.80     7053.69    182.19 o 
   8  14   5      104.54       90.94     23.15 o 
   9  14   5     5142.21     5194.32    169.19 o 
  10  14   5      894.43      901.28     72.65 o 
  11  14   5     1435.12     1355.61     91.69 o 
  12  14   5      104.58       99.33     43.67 o 
 -17  15   5     1304.76     1264.92    154.59 o 
 -16  15   5      301.70      276.29     76.76 o 
 -15  15   5     1847.93     1800.45    140.75 o 
 -14  15   5       22.84       69.97     51.67 o 
 -13  15   5     2017.31     2038.39    126.76 o 
 -12  15   5      237.51      225.22     33.19 o 
 -11  15   5     2163.72     2179.33     95.90 o 
 -10  15   5      232.94      243.65     34.96 o 
  -9  15   5      453.04      466.04     34.89 o 
  -8  15   5       18.69       15.98     19.63 o 
  -7  15   5      842.95      850.11     44.60 o 
  -6  15   5     3954.08     4013.35     93.17 o 
  -5  15   5    13533.73    14284.87    235.88 o 
  -4  15   5        5.21        6.17     13.16 o 
  -3  15   5      619.26      724.04     49.09 o 
  -2  15   5      808.30      900.27     59.06 o 
  -1  15   5     1216.63     1167.66     75.99 o 
   0  15   5        6.21      -21.77     24.19 o 
   1  15   5      198.52      223.03     30.42 o 
   2  15   5      176.38      226.03     34.15 o 
   3  15   5      161.09      167.12     29.47 o 
   4  15   5      155.53      139.35     33.29 o 
   5  15   5     1213.60     1165.77     64.92 o 
   6  15   5      576.18      550.39     47.83 o 
   7  15   5     5692.96     5825.77    184.56 o 
   8  15   5     1723.81     1772.44     95.46 o 
   9  15   5     2991.96     3061.97    130.37 o 
  10  15   5     1003.82      849.28     89.18 o 
  11  15   5      664.60      688.07     78.65 o 
  12  15   5     3429.31     3434.87    271.23 o 
 -17  16   5      537.41      560.32    110.64 o 
 -16  16   5    13258.25    13251.54    400.34 o 
 -15  16   5      350.75      319.34     51.78 o 
 -14  16   5    15259.22    14739.69    484.28 o 
 -13  16   5       32.21        5.29     28.33 o 
 -12  16   5     3874.15     3950.46    152.16 o 
 -11  16   5      106.12       49.90     17.62 o 
 -10  16   5     7580.14     7481.37    178.40 o 
  -9  16   5      395.57      299.56     38.76 o 
  -8  16   5    16730.02    17491.95    259.18 o 
  -7  16   5      693.49      722.11     46.84 o 
  -6  16   5    30653.36    31670.60    939.06 o 
  -5  16   5      853.76      799.91     42.32 o 
  -4  16   5    62745.90    60312.19   3498.36 o 
  -3  16   5     5023.30     5453.32    154.00 o 
  -2  16   5     4959.26     5532.20    181.15 o 
  -1  16   5      307.55      307.66     40.57 o 
   0  16   5     5192.63     5725.07    268.10 o 
   1  16   5      264.01      260.17     35.15 o 
   2  16   5     5012.88     5118.84    163.99 o 
   3  16   5      585.58      559.73     55.15 o 
   4  16   5     6486.88     7191.81    205.12 o 
   5  16   5     1376.81     1274.50    106.21 o 
   6  16   5    23151.42    23252.37    308.99 o 
   7  16   5     1559.98     1526.71     85.50 o 
   8  16   5    16123.20    15866.58    409.21 o 
   9  16   5     2195.50     2215.02    238.51 o 
  10  16   5    21034.43    21179.76    577.88 o 
  11  16   5     1564.44     1580.95    159.90 o 
  12  16   5     3782.45     3409.60    369.42 o 
 -16  17   5      104.57       40.17     34.72 o 
 -15  17   5     1064.20      978.31     95.00 o 
 -14  17   5       57.62       47.60     29.12 o 
 -13  17   5      982.41     1076.78     82.93 o 
 -12  17   5      132.84      150.37     63.57 o 
 -11  17   5       22.64      -23.05     32.20 o 
 -10  17   5     1026.06      975.07     65.98 o 
  -9  17   5        0.53      -18.73     18.73 o 
  -8  17   5      375.22      381.87     57.03 o 
  -7  17   5      222.78      196.76     28.88 o 
  -6  17   5     2537.68     2659.01     87.39 o 
  -5  17   5        2.97       11.66     11.65 o 
  -4  17   5       12.60       12.26      7.56 o 
  -3  17   5      110.26      119.95     37.10 o 
  -2  17   5     2578.71     2698.67    146.22 o 
  -1  17   5        9.81      -11.15     19.28 o 
   0  17   5      107.72       25.40     25.61 o 
   1  17   5       71.07       69.08     33.88 o 
   2  17   5     1675.40     1613.67     94.81 o 
   3  17   5     1505.76     1543.28     95.17 o 
   4  17   5      402.24      387.55     51.26 o 
   5  17   5     1984.19     1902.46    112.13 o 
   6  17   5      104.26       62.07     22.80 o 
   7  17   5      146.32      123.27     36.80 o 
   8  17   5       91.90      109.92     37.77 o 
   9  17   5       51.64       45.28     28.84 o 
  10  17   5     1921.68     1873.07    135.51 o 
  11  17   5       31.67       66.08     39.49 o 
 -16  18   5     2150.87     2149.85    165.85 o 
 -15  18   5        5.73      -39.75     39.75 o 
 -14  18   5     2075.70     2117.72    157.24 o 
 -13  18   5       76.08       68.80     32.41 o 
 -12  18   5     1355.19     1247.73     97.23 o 
 -11  18   5      764.53      675.99     63.49 o 
 -10  18   5      877.93      905.48     70.48 o 
  -9  18   5      867.81      824.51     54.57 o 
  -8  18   5     1071.25     1106.06     68.40 o 
  -7  18   5      180.98      227.53     32.22 o 
  -6  18   5     9966.17    10541.77    242.74 o 
  -5  18   5     1731.49     1737.01    114.16 o 
  -4  18   5     7528.01     7018.27    350.02 o 
  -3  18   5      235.37      390.22     60.91 o 
  -2  18   5     4548.22     4671.11    197.98 o 
  -1  18   5      969.94     1020.95     92.88 o 
   0  18   5     3118.76     2879.46    158.00 o 
   1  18   5      132.03      159.97     43.31 o 
   2  18   5     1513.96     1656.69     99.81 o 
   3  18   5     1226.17     1226.96     88.97 o 
   4  18   5     2427.84     2422.86    127.41 o 
   5  18   5     1029.94      997.88     82.88 o 
   6  18   5     1752.50     1604.28    108.17 o 
   7  18   5        3.13       40.59     28.22 o 
   8  18   5     4043.78     4087.83    222.09 o 
   9  18   5      574.84      686.72     82.12 o 
  10  18   5     2485.54     2542.26    239.20 o 
  11  18   5       40.36       15.96     38.22 o 
 -15  19   5      550.05      494.79     75.09 o 
 -14  19   5      105.40       91.33     58.14 o 
 -13  19   5     1903.89     1743.84    110.78 o 
 -12  19   5       37.00      -42.48     42.48 o 
 -11  19   5      813.66      752.74     68.25 o 
 -10  19   5      155.19       92.80     26.54 o 
  -9  19   5     3617.22     3620.67    127.87 o 
  -8  19   5      328.08      271.82     35.73 o 
  -7  19   5     2728.75     2911.06    107.78 o 
  -6  19   5     1028.73     1134.70     69.70 o 
  -5  19   5     4012.98     3853.06    115.14 o 
  -4  19   5     1155.79     1503.64    119.40 o 
  -3  19   5    11386.24    12530.51    332.04 o 
  -2  19   5      364.40      456.81     70.63 o 
  -1  19   5       62.82       13.27     26.19 o 
   0  19   5     2283.40     2428.88    149.92 o 
   1  19   5      408.41      346.20     58.64 o 
   2  19   5     2316.19     2544.13    125.17 o 
   3  19   5      405.85      397.09     51.21 o 
   4  19   5     3214.89     3201.31    148.80 o 
   5  19   5     1505.49     1434.15    101.29 o 
   6  19   5     2787.57     2607.07    140.51 o 
   7  19   5     1771.02     1667.02    114.14 o 
   8  19   5     2500.84     2538.33    142.95 o 
   9  19   5     1511.91     1558.16    112.58 o 
  10  19   5     5150.88     5078.52    356.65 o 
 -14  20   5     9854.55     9296.81    398.13 o 
 -13  20   5       95.59      -31.71     42.18 o 
 -12  20   5     8916.89     8525.58    363.63 o 
 -11  20   5       42.90       12.35     23.99 o 
 -10  20   5     9227.50     9366.98    261.86 o 
  -9  20   5       45.84       20.94     24.74 o 
  -8  20   5    11345.14    11451.85    269.12 o 
  -7  20   5       51.02       47.30     23.58 o 
  -6  20   5    54062.73    53015.67    841.01 o 
  -5  20   5      168.59      305.57     68.78 o 
  -4  20   5    46072.87    46949.26   1234.12 o 
  -3  20   5      507.57      540.71     92.24 o 
  -2  20   5    12883.02    13611.20    357.70 o 
  -1  20   5       72.34       39.94     38.76 o 
   0  20   5    11732.36    11511.45    333.91 o 
   1  20   5       57.03       35.76     25.46 o 
   2  20   5     9443.04     9346.38    307.48 o 
   3  20   5       34.20       17.39     27.07 o 
   4  20   5    16738.01    17492.61    352.92 o 
   5  20   5        4.93       69.42     31.13 o 
   6  20   5    17062.15    17330.09    369.48 o 
   7  20   5      690.13      673.58     77.55 o 
   8  20   5    23055.64    22521.13    437.87 o 
   9  20   5      324.05      400.17     85.71 o 
  10  20   5    15695.68    14796.31   1201.88 o 
 -13  21   5      661.72      450.65    128.96 o 
 -12  21   5       94.13       53.81     36.33 o 
 -11  21   5      237.43      167.81     65.03 o 
 -10  21   5        4.01      -47.39     47.39 o 
  -9  21   5       26.61       21.59     38.32 o 
  -8  21   5      393.76      273.60     43.73 o 
  -7  21   5       59.01      102.82     47.13 o 
  -6  21   5       23.90       72.18     35.40 o 
  -5  21   5      887.75     1069.48    105.55 o 
  -4  21   5      778.46      910.01    111.34 o 
  -3  21   5       94.13       30.99     25.46 o 
  -2  21   5      321.23      254.72     52.98 o 
  -1  21   5     1390.42     1422.61    120.80 o 
   0  21   5     1974.70     2137.60    150.43 o 
   1  21   5      346.05      274.74     52.15 o 
   2  21   5      153.48       83.15     42.94 o 
   3  21   5       33.38       42.96     43.12 o 
   4  21   5        2.19      -27.78     27.78 o 
   5  21   5        4.61      -34.36     34.36 o 
   6  21   5      203.34      180.61     37.75 o 
   7  21   5      318.77      342.33     57.84 o 
   8  21   5      155.49      199.06     50.34 o 
   9  21   5      652.97      565.44     83.92 o 
 -12  22   5     1066.39      725.94    163.52 o 
 -11  22   5      406.95      455.04     68.29 o 
 -10  22   5      464.48      325.87     50.82 o 
  -9  22   5     2756.02     2488.92    152.06 o 
  -8  22   5     3368.26     3244.72    171.89 o 
  -7  22   5      244.05      290.87     53.57 o 
  -6  22   5     5126.22     5569.62    219.59 o 
  -5  22   5     2387.01     2624.62    169.25 o 
  -4  22   5     8692.65     9493.60    318.96 o 
  -3  22   5      713.20      832.00     98.62 o 
  -2  22   5     5721.00     6034.88    253.72 o 
  -1  22   5      296.67      308.25     76.07 o 
   0  22   5     1203.52     1092.38    110.41 o 
   1  22   5      857.99      808.79     97.83 o 
   2  22   5     1783.53     1679.81    139.45 o 
   3  22   5     1023.24     1085.43    114.18 o 
   4  22   5     1176.39     1323.63    103.94 o 
   5  22   5     1381.03     1380.63    108.05 o 
   6  22   5     2553.60     2625.72    151.63 o 
   7  22   5      611.37      674.73     87.95 o 
   8  22   5     3228.93     3054.46    190.66 o 
 -11  23   5      761.41      450.73    118.32 o 
 -10  23   5       23.59      -45.77     45.77 o 
  -9  23   5      473.39      338.70     85.68 o 
  -8  23   5        1.48      -39.17     39.65 o 
  -7  23   5     3211.51     3048.40    268.96 o 
  -6  23   5      822.80      789.01    105.98 o 
  -5  23   5     2612.48     2888.58    182.10 o 
  -4  23   5      134.11      187.10     55.26 o 
  -3  23   5      881.28     1003.58    107.28 o 
  -2  23   5      187.51      153.55     46.91 o 
  -1  23   5      265.51      262.11     48.86 o 
   0  23   5      234.87      174.99     42.66 o 
   1  23   5       30.11       28.19     32.51 o 
   2  23   5      724.37      678.11     89.52 o 
   3  23   5      491.14      443.70     71.34 o 
   4  23   5      920.77      831.19     79.88 o 
   5  23   5      239.40       97.03     58.29 o 
   6  23   5     1184.89     1172.72    148.94 o 
   7  23   5     1906.34     1930.81    193.82 o 
 -10  24   5     2876.16     2497.14    295.96 o 
  -9  24   5       72.17       94.88     42.93 o 
  -8  24   5     5682.51     5358.79    386.78 o 
  -7  24   5      143.82      121.27     55.56 o 
  -6  24   5    16301.57    15327.61    674.80 o 
  -5  24   5       44.55       44.74     36.30 o 
  -4  24   5    15278.16    16235.32    564.84 o 
  -3  24   5        4.97       -8.76     35.58 o 
  -2  24   5     6429.65     6325.46    295.12 o 
  -1  24   5       49.23       -3.71     43.64 o 
   0  24   5     2294.80     2045.15    158.65 o 
   1  24   5      350.05      275.75     78.04 o 
   2  24   5     3410.78     3377.54    207.83 o 
   3  24   5      100.20       86.03     42.06 o 
   4  24   5     3539.43     3681.21    264.32 o 
   5  24   5       14.04      -61.93     61.93 o 
  -8  25   5       68.41       67.41     84.04 o 
  -7  25   5       46.68      -58.47     77.48 o 
  -6  25   5        2.09      105.20     86.34 o 
  -5  25   5      149.46      127.62     65.78 o 
  -4  25   5      987.59     1136.24    133.44 o 
  -3  25   5      382.08      225.21     55.66 o 
  -2  25   5     1313.04     1307.78    162.39 o 
  -1  25   5      187.84       60.76     29.43 o 
   0  25   5      246.24      194.88     49.36 o 
   1  25   5      359.47      240.46     74.57 o 
   2  25   5       60.37       41.29     45.02 o 
   3  25   5        3.96      -72.78    104.40 o 
   4  25   5      282.51       47.61     66.52 o 
  -6  26   5     3854.03     3533.49    364.25 o 
  -5  26   5     4550.08     4538.79    404.72 o 
  -4  26   5     6732.28     6803.26    490.97 o 
  -3  26   5     2595.52     2145.27    277.21 o 
  -2  26   5     2836.08     2571.94    309.57 o 
  -1  26   5      678.78      450.21    106.11 o 
   0  26   5     1811.44     1595.99    249.67 o 
   1  26   5      708.09      518.07    149.49 o 
 -20   0   6    12238.64    12745.15    719.45 o 
 -19   0   6      612.27      605.81    159.74 o 
 -18   0   6    33477.80    32273.93   1079.01 o 
 -17   0   6        2.62      104.80     71.93 o 
 -16   0   6    72607.70    71899.05   1479.53 o 
 -15   0   6        0.16       82.85     51.04 o 
 -14   0   6    76734.28    78199.19   1417.02 o 
 -13   0   6       65.42        2.79     60.20 o 
 -12   0   6    28290.66    29572.14    302.94 o 
 -11   0   6       19.92        6.62      9.13 o 
 -10   0   6     3732.62     4458.02    128.54 o 
  -9   0   6       42.55       62.22     21.38 o 
  -8   0   6    32334.96    33551.53    813.09 o 
  -7   0   6       44.34       34.08     12.42 o 
  -6   0   6   108019.69   108535.21    690.39 o 
  -5   0   6     2390.14     2366.22     60.35 o 
  -4   0   6   125165.64   125723.02   1387.78 o 
  -3   0   6      232.70      241.55     18.94 o 
  -2   0   6   113626.55   109501.86   1832.08 o 
  -1   0   6      410.16      379.53     27.40 o 
   0   0   6    96238.02    96090.94   1258.79 o 
   1   0   6     2406.27     2269.82     90.93 o 
   2   0   6    20641.05    21276.06    197.03 o 
   3   0   6       32.45       30.70     11.38 o 
   4   0   6    25870.74    26944.55    428.51 o 
   5   0   6     1084.72     1085.87     91.84 o 
   6   0   6    15364.97    15681.74    380.03 o 
   7   0   6      382.32      376.35     57.13 o 
   8   0   6    73545.43    73926.25   1306.02 o 
   9   0   6     1022.66     1066.25    102.74 o 
  10   0   6    56681.28    57467.11    770.88 o 
  11   0   6        5.28       -9.44     25.65 o 
  12   0   6    23403.82    22929.76    507.31 o 
  13   0   6       18.61       -6.48     24.96 o 
  14   0   6     4917.48     5135.56    445.69 o 
  15   0   6      161.60      149.79     84.23 o 
 -20   1   6      103.11       46.57     57.75 o 
 -19   1   6     3534.22     3564.15    262.09 o 
 -18   1   6     1788.02     1866.52    285.92 o 
 -17   1   6     2179.34     1901.42    179.08 o 
 -16   1   6      427.00      416.99     86.68 o 
 -15   1   6     8804.07     8525.22    344.58 o 
 -14   1   6     2178.11     1953.16    128.84 o 
 -13   1   6     4398.28     4154.33     91.36 o 
 -12   1   6       13.53        5.80     14.41 o 
 -11   1   6     1873.32     2044.70     57.91 o 
 -10   1   6       41.70       34.62      7.93 o 
  -9   1   6       62.28       61.62      9.87 o 
  -8   1   6      462.19      548.02     29.26 o 
  -7   1   6    13503.67    13578.79    155.91 o 
  -6   1   6      326.61      312.46     23.25 o 
  -5   1   6     2901.90     2925.31     52.44 o 
  -4   1   6     8245.15     8176.32    115.78 o 
  -3   1   6    12305.85    11324.21    162.54 o 
  -2   1   6      617.92      671.51     20.34 o 
  -1   1   6    10208.02     9396.21    147.15 o 
   0   1   6     4240.79     4007.32     82.80 o 
   1   1   6      378.52      348.87     26.38 o 
   2   1   6     6210.14     5952.41    126.58 o 
   3   1   6      795.57      765.63     44.47 o 
   4   1   6      884.34      880.18     55.13 o 
   5   1   6       39.34       46.73     15.34 o 
   6   1   6     3911.55     4175.16    129.85 o 
   7   1   6     3478.61     3412.57    110.39 o 
   8   1   6     4035.69     4144.14    155.83 o 
   9   1   6     6011.28     6290.58    176.16 o 
  10   1   6     7278.18     7366.39    196.25 o 
  11   1   6     6750.18     7005.04    195.97 o 
  12   1   6     1699.20     1845.45    102.88 o 
  13   1   6      980.73      897.62     72.55 o 
  14   1   6     5079.91     5208.04    315.78 o 
  15   1   6        0.97      -60.44     60.44 o 
 -20   2   6       49.07        3.27     51.07 o 
 -19   2   6     1112.30     1316.63    162.65 o 
 -18   2   6      113.26      187.02     61.79 o 
 -17   2   6      394.29      462.73     94.27 o 
 -16   2   6       11.65       44.97     37.46 o 
 -15   2   6      937.63     1029.27    123.90 o 
 -14   2   6      133.61       62.11     23.73 o 
 -13   2   6     4365.86     4309.40    108.81 o 
 -12   2   6      112.33      107.01     13.71 o 
 -11   2   6      382.22      420.50     26.34 o 
 -10   2   6       32.94       21.48      7.14 o 
  -9   2   6       25.07       39.86      8.64 o 
  -8   2   6       76.11       69.07     10.72 o 
  -7   2   6      116.50       99.35     11.25 o 
  -6   2   6       68.86       79.30     12.33 o 
  -5   2   6     2774.00     2649.56     70.32 o 
  -4   2   6       10.44        7.88      6.05 o 
  -3   2   6        3.56       25.78      8.57 o 
  -2   2   6      612.79      600.93     26.15 o 
  -1   2   6      742.65      833.22     32.23 o 
   0   2   6      234.34      188.98     20.47 o 
   1   2   6     2140.10     2054.55     58.60 o 
   2   2   6        2.64       -7.03      7.03 o 
   3   2   6     1025.19     1056.51     58.80 o 
   4   2   6      438.69      469.23     46.96 o 
   5   2   6     1115.26     1092.68     64.28 o 
   6   2   6        0.53      -23.97     34.35 o 
   7   2   6      891.00      899.86     56.39 o 
   8   2   6       67.46       51.74     27.90 o 
   9   2   6     1319.06     1436.13     85.56 o 
  10   2   6       19.66        4.01     19.31 o 
  11   2   6      678.28      636.48     60.65 o 
  12   2   6       65.57       35.96     25.72 o 
  13   2   6      790.83      871.62     71.42 o 
  14   2   6      348.56      309.17     75.57 o 
  15   2   6       41.41       49.96     38.56 o 
 -20   3   6       63.10       10.39     47.00 o 
 -19   3   6     1539.35     1731.76    185.95 o 
 -18   3   6       14.84       45.44     68.42 o 
 -17   3   6     1415.05     1440.30    156.47 o 
 -16   3   6        5.25       37.64     65.35 o 
 -15   3   6     2401.26     2451.49    188.53 o 
 -14   3   6      582.91      543.74     69.71 o 
 -13   3   6     2138.25     2213.90     85.18 o 
 -12   3   6      866.95      882.39     39.89 o 
 -11   3   6     2767.70     2880.76     71.18 o 
 -10   3   6      406.59      375.21     24.67 o 
  -9   3   6     7729.15     8050.87    111.84 o 
  -8   3   6     1454.55     1453.54     51.62 o 
  -7   3   6     1042.31     1026.33     41.41 o 
  -6   3   6     1385.92     1481.29     51.22 o 
  -5   3   6    47696.08    47703.19    527.89 o 
  -4   3   6     1837.25     1707.03     50.25 o 
  -3   3   6     6837.72     6508.37    119.42 o 
  -2   3   6     3219.93     2967.13     52.96 o 
  -1   3   6     3508.89     3174.96     65.74 o 
   0   3   6     9948.23    10314.39    149.98 o 
   1   3   6     3997.51     3582.10     76.99 o 
   2   3   6     1342.29     1421.56     55.33 o 
   3   3   6      570.76      560.32     71.80 o 
   4   3   6     7717.36     8278.72    197.27 o 
   5   3   6      176.43      143.83     25.74 o 
   6   3   6     1467.97     1521.62     73.83 o 
   7   3   6      618.87      584.66     49.93 o 
   8   3   6     2004.91     2064.24    110.63 o 
   9   3   6    10077.35    10023.56    248.77 o 
  10   3   6     2997.70     3119.37    129.13 o 
  11   3   6      135.46      129.89     26.53 o 
  12   3   6     1071.76     1121.12     92.20 o 
  13   3   6      693.57      658.28     62.78 o 
  14   3   6     1508.88     1554.93    170.47 o 
  15   3   6       29.76        2.91     54.95 o 
 -20   4   6     9960.32    10256.97    461.40 o 
 -19   4   6       70.02       20.95     41.07 o 
 -18   4   6    17267.10    18244.31    574.20 o 
 -17   4   6        0.55       31.43     85.85 o 
 -16   4   6    36853.92    36238.55    749.87 o 
 -15   4   6       39.44       20.10     30.86 o 
 -14   4   6    59627.30    62015.32    709.01 o 
 -13   4   6        1.12        0.84      4.87 o 
 -12   4   6    23338.13    24091.47    193.15 o 
 -11   4   6       24.69       17.11      6.02 o 
 -10   4   6      327.14      333.54     27.00 o 
  -9   4   6       29.96       22.51      7.91 o 
  -8   4   6    16297.99    17643.20    181.06 o 
  -7   4   6      539.94      525.94     30.66 o 
  -6   4   6   142157.08   150269.48   1892.48 o 
  -5   4   6      214.84      210.28     18.20 o 
  -4   4   6    74871.23    73334.66    897.35 o 
  -3   4   6      272.29      215.73     19.74 o 
  -2   4   6   134038.27   119225.13   3319.32 o 
  -1   4   6      804.52      712.89     25.35 o 
   0   4   6    53946.00    53036.41    347.94 o 
   1   4   6      100.36       60.41     15.75 o 
   2   4   6    23335.82    23339.02    228.36 o 
   3   4   6       34.44       13.32     14.20 o 
   4   4   6     7717.17     7877.21    195.02 o 
   5   4   6      300.00      299.85     35.27 o 
   6   4   6    18491.63    19048.38    327.69 o 
   7   4   6      450.14      450.63     46.03 o 
   8   4   6    36892.09    36669.05    495.97 o 
   9   4   6       36.05       22.78     19.15 o 
  10   4   6    39796.74    40253.72    462.33 o 
  11   4   6      559.78      557.15     57.86 o 
  12   4   6    11822.05    11778.56    263.13 o 
  13   4   6      493.48      555.90     72.63 o 
  14   4   6     4245.89     4307.44    450.96 o 
  15   4   6        2.60      -26.51     40.85 o 
 -20   5   6      922.19     1013.19    149.43 o 
 -19   5   6      120.10       48.11     37.22 o 
 -18   5   6       19.22       51.19     47.66 o 
 -17   5   6     5554.74     5537.92    322.96 o 
 -16   5   6     1147.55     1200.79    139.78 o 
 -15   5   6     1359.49     1443.88    144.55 o 
 -14   5   6     8088.12     8073.66    258.73 o 
 -13   5   6     5975.25     5847.84     84.13 o 
 -12   5   6       98.45      111.63     13.77 o 
 -11   5   6       35.36       42.09     10.65 o 
 -10   5   6        6.15        8.52      7.90 o 
  -9   5   6      334.03      361.46     27.63 o 
  -8   5   6     4761.60     4876.42     97.63 o 
  -7   5   6     8235.49     8527.38    121.87 o 
  -6   5   6     7133.55     7367.47     97.85 o 
  -5   5   6     2847.15     2705.30     54.71 o 
  -4   5   6      684.64      653.62     32.96 o 
  -3   5   6    17463.27    17186.84    277.52 o 
  -2   5   6    10002.85     8954.66    100.43 o 
  -1   5   6    12036.95    11557.01    179.49 o 
   0   5   6     4091.45     3871.02    124.92 o 
   1   5   6     4165.92     4122.60    109.25 o 
   2   5   6       22.84        9.20     10.59 o 
   3   5   6     3201.06     3153.45     73.60 o 
   4   5   6     2980.26     2951.11    102.47 o 
   5   5   6      790.74      800.49     52.06 o 
   6   5   6      669.98      620.54     47.82 o 
   7   5   6     3317.18     3352.71    127.08 o 
   8   5   6     1567.59     1668.01    106.64 o 
   9   5   6     6673.92     7033.96    261.56 o 
  10   5   6     6886.61     7069.05    197.61 o 
  11   5   6     6209.38     6346.02    191.25 o 
  12   5   6     4574.32     4862.98    170.33 o 
  13   5   6      122.29       71.49     43.84 o 
  14   5   6      738.09      786.06    123.53 o 
  15   5   6      658.20      636.77    161.51 o 
 -20   6   6       38.74      -51.40     55.81 o 
 -19   6   6     1117.06     1223.03    158.95 o 
 -18   6   6       25.54      -19.92     44.34 o 
 -17   6   6    13200.14    13356.23    476.49 o 
 -16   6   6      803.54      795.12    117.31 o 
 -15   6   6     5799.48     5626.50    163.57 o 
 -14   6   6      772.06      708.42     63.96 o 
 -13   6   6    10821.04    10881.79    151.82 o 
 -12   6   6      138.58      125.97     14.05 o 
 -11   6   6     1578.44     1554.94     61.75 o 
 -10   6   6       55.39       58.16     10.97 o 
  -9   6   6       67.51       62.06     11.68 o 
  -8   6   6      211.55      192.40     19.60 o 
  -7   6   6    20621.83    21119.94    159.58 o 
  -6   6   6     1836.82     1804.03     43.98 o 
  -5   6   6    11683.92    12137.20    250.63 o 
  -4   6   6     1021.58      990.97     38.45 o 
  -3   6   6    26806.50    25728.25    425.07 o 
  -2   6   6     1245.09     1076.27     35.14 o 
  -1   6   6     4881.02     4219.65     68.88 o 
   0   6   6     1045.04      891.54     53.47 o 
   1   6   6    13603.18    13492.69    280.54 o 
   2   6   6     1404.38     1295.90     76.18 o 
   3   6   6     1139.10     1062.97     44.35 o 
   4   6   6       63.36       50.40     20.57 o 
   5   6   6     1740.77     1655.73     74.32 o 
   6   6   6      195.38      211.86     27.75 o 
   7   6   6    13885.57    14172.74    286.85 o 
   8   6   6     1632.72     1611.96    106.46 o 
   9   6   6     4212.16     4263.14    177.84 o 
  10   6   6      767.24      682.80     86.15 o 
  11   6   6    12781.92    12823.23    272.72 o 
  12   6   6      411.91      389.17     48.65 o 
  13   6   6      296.49      275.69     53.53 o 
  14   6   6      427.25      431.17     84.83 o 
  15   6   6      803.24      943.01    195.78 o 
 -20   7   6       85.29      -35.96    104.85 o 
 -19   7   6     2346.08     2252.34    213.14 o 
 -18   7   6      243.91      149.47     53.21 o 
 -17   7   6      707.36      758.44    117.40 o 
 -16   7   6       71.91       45.94     38.27 o 
 -15   7   6     5759.69     5624.64    290.19 o 
 -14   7   6        2.50       29.12      9.74 o 
 -13   7   6     1495.44     1509.20     57.50 o 
 -12   7   6      538.11      501.18     36.46 o 
 -11   7   6      231.49      217.27     21.23 o 
 -10   7   6      360.82      383.51     28.34 o 
  -9   7   6     2184.46     2310.40     68.84 o 
  -8   7   6      382.61      410.63     27.00 o 
  -7   7   6     6949.61     7190.40    128.48 o 
  -6   7   6     3289.80     3662.54     91.88 o 
  -5   7   6     4176.28     4459.09    137.52 o 
  -4   7   6     1428.13     1508.29     46.60 o 
  -3   7   6    11609.92    11813.42    268.92 o 
  -2   7   6     3044.99     2828.65    128.91 o 
  -1   7   6     2048.50     1974.84     44.00 o 
   0   7   6       51.52       61.38     17.41 o 
   1   7   6      638.67      752.82     58.70 o 
   2   7   6      969.17     1002.55     53.39 o 
   3   7   6      334.71      307.67     25.26 o 
   4   7   6     3653.51     3482.34     91.93 o 
   5   7   6       33.61       45.18     13.63 o 
   6   7   6      259.03      267.96     35.14 o 
   7   7   6     2825.16     2896.99    117.35 o 
   8   7   6      668.65      672.13     70.77 o 
   9   7   6       75.10       39.03     20.11 o 
  10   7   6     1039.55     1082.20     94.87 o 
  11   7   6     3095.20     3509.26    171.08 o 
  12   7   6      763.69      730.41     67.27 o 
  13   7   6       99.51       85.74     29.70 o 
  14   7   6     1257.30     1446.84    163.78 o 
  15   7   6     1374.16     1843.38    270.10 o 
 -20   8   6     5948.94     5909.29    506.73 o 
 -19   8   6      420.65      457.54    133.84 o 
 -18   8   6    15940.30    15415.77    537.47 o 
 -17   8   6      108.54       65.00     88.17 o 
 -16   8   6    30626.26    30605.16    810.02 o 
 -15   8   6      575.48      475.89     38.91 o 
 -14   8   6    34581.94    34764.30    333.02 o 
 -13   8   6      268.56      245.47     23.89 o 
 -12   8   6    15089.95    14810.78    230.30 o 
 -11   8   6       24.35       29.48      9.92 o 
 -10   8   6     2322.59     2481.12     73.43 o 
  -9   8   6        3.90       -0.87      8.19 o 
  -8   8   6    13371.08    13820.46    144.10 o 
  -7   8   6       25.64       36.43      9.62 o 
  -6   8   6    51017.00    55021.59   1012.32 o 
  -5   8   6       22.49       17.08      6.05 o 
  -4   8   6    97970.33   108780.67   3727.68 o 
  -3   8   6      231.12      235.05     31.78 o 
  -2   8   6    46028.22    47519.64   1985.60 o 
  -1   8   6      358.68      266.07     32.69 o 
   0   8   6    60680.89    55435.40   2540.18 o 
   1   8   6       71.56       60.36     14.54 o 
   2   8   6     8750.85     8803.98    155.80 o 
   3   8   6       14.04       10.99      8.15 o 
   4   8   6     8278.02     8393.73    127.26 o 
   5   8   6        0.07       -1.35     10.13 o 
   6   8   6    13452.91    13897.36    247.52 o 
   7   8   6      139.20       89.50     23.75 o 
   8   8   6    21376.24    22143.59    336.07 o 
   9   8   6      158.51      166.23     38.04 o 
  10   8   6    28439.20    28629.73    479.94 o 
  11   8   6        5.75       10.15     26.61 o 
  12   8   6    10862.13    11260.17    312.89 o 
  13   8   6        3.91       -9.52     20.81 o 
  14   8   6     2186.11     1997.67    204.01 o 
 -20   9   6     1362.86     1189.31    226.63 o 
 -19   9   6     1402.07     1319.99    164.31 o 
 -18   9   6     1967.36     1965.42    193.74 o 
 -17   9   6     1558.87     1624.39    179.00 o 
 -16   9   6     2132.80     2347.79    198.66 o 
 -15   9   6     3172.94     3389.89    229.57 o 
 -14   9   6     3775.02     3857.00    118.57 o 
 -13   9   6     1181.66     1291.54     58.32 o 
 -12   9   6     4957.32     4914.64    113.88 o 
 -11   9   6     1515.84     1526.35     58.86 o 
 -10   9   6      417.44      407.57     29.61 o 
  -9   9   6      118.13      103.09     12.32 o 
  -8   9   6      885.31      990.86     39.64 o 
  -7   9   6     3844.13     4111.22     88.57 o 
  -6   9   6     8294.37     9463.42    264.74 o 
  -5   9   6     6153.98     6408.16    243.33 o 
  -4   9   6    10538.06    11077.00    537.69 o 
  -3   9   6     7096.54     7910.02    388.49 o 
  -2   9   6     9758.11    11075.81    249.04 o 
  -1   9   6    18693.12    18881.90    489.98 o 
   0   9   6     4453.96     4569.60    115.18 o 
   1   9   6     3524.91     3340.40    196.92 o 
   2   9   6     6167.76     6311.11    121.12 o 
   3   9   6     2721.44     2763.79     80.86 o 
   4   9   6     1934.30     1902.36     62.37 o 
   5   9   6     2772.92     2828.26     90.65 o 
   6   9   6      912.24      888.26     53.12 o 
   7   9   6     2460.38     2373.48    107.72 o 
   8   9   6     9701.92    10147.02    268.46 o 
   9   9   6    12125.58    12440.67    309.07 o 
  10   9   6     6868.00     6740.03    309.01 o 
  11   9   6     4016.73     4181.11    170.56 o 
  12   9   6     4257.68     4514.16    201.22 o 
  13   9   6     2478.52     2415.76    203.02 o 
  14   9   6     1307.28     1640.50    236.94 o 
 -19  10   6    10600.98    10479.79    462.55 o 
 -18  10   6      192.88      137.22     77.96 o 
 -17  10   6    15352.39    16336.49    539.02 o 
 -16  10   6     1163.19     1146.67    138.87 o 
 -15  10   6    29745.15    29897.90    766.82 o 
 -14  10   6     1393.23     1374.97     75.45 o 
 -13  10   6    21723.94    21747.85    281.01 o 
 -12  10   6     1128.60     1136.32     53.54 o 
 -11  10   6     4173.33     4380.18    113.60 o 
 -10  10   6        7.19       -1.80      8.93 o 
  -9  10   6     4868.64     5097.68    103.21 o 
  -8  10   6      272.41      306.14     23.58 o 
  -7  10   6    28248.77    31931.63    487.38 o 
  -6  10   6     2122.76     2394.13     65.25 o 
  -5  10   6    64829.88    72126.59   2740.32 o 
  -4  10   6     4541.49     4861.54    225.95 o 
  -3  10   6    22129.58    26537.49    617.28 o 
  -2  10   6     2782.68     3042.51    136.68 o 
  -1  10   6    47443.85    50016.93   1323.77 o 
   0  10   6     4914.42     5016.54    115.91 o 
   1  10   6    22632.58    22758.51    420.19 o 
   2  10   6     1354.87     1382.02     52.20 o 
   3  10   6     6645.71     6818.50    126.67 o 
   4  10   6      387.00      344.16     28.70 o 
   5  10   6    12790.80    13615.18    188.06 o 
   6  10   6     1043.68     1045.40     64.40 o 
   7  10   6    16596.72    17043.01    270.49 o 
   8  10   6     1972.57     2002.69    120.21 o 
   9  10   6    31593.93    31951.91    497.43 o 
  10  10   6     1520.42     1589.44    116.81 o 
  11  10   6    13143.57    13059.36    339.08 o 
  12  10   6      890.43      888.70     81.33 o 
  13  10   6     4741.14     4859.40    286.52 o 
  14  10   6      386.28      429.71    120.75 o 
 -19  11   6      884.95      708.59    123.64 o 
 -18  11   6        8.15      -18.85     45.59 o 
 -17  11   6     1336.49     1656.40    175.42 o 
 -16  11   6     1415.80     1521.63    270.99 o 
 -15  11   6      287.03      375.58     89.04 o 
 -14  11   6     1769.58     1707.55    113.41 o 
 -13  11   6      800.87      813.52     58.11 o 
 -12  11   6      558.63      628.47     45.76 o 
 -11  11   6      690.20      683.75     46.38 o 
 -10  11   6      892.39      911.35     46.45 o 
  -9  11   6     1681.98     1721.64     61.62 o 
  -8  11   6        0.73        7.97     11.75 o 
  -7  11   6     1110.34     1258.02     49.30 o 
  -6  11   6        0.12        6.55      9.20 o 
  -5  11   6    10021.88    11174.99    314.79 o 
  -4  11   6      192.51      180.11     17.53 o 
  -3  11   6     3363.73     3878.81    111.29 o 
  -2  11   6       90.31      112.11     19.90 o 
  -1  11   6       49.63       87.02     12.55 o 
   0  11   6      174.48      122.13     16.30 o 
   1  11   6      991.32      897.08     51.46 o 
   2  11   6      238.12      195.81     17.77 o 
   3  11   6     1290.84     1328.69     58.64 o 
   4  11   6     2841.02     2837.48     88.54 o 
   5  11   6      166.10      145.93     22.34 o 
   6  11   6      897.19      846.24     58.74 o 
   7  11   6      408.41      446.88     45.47 o 
   8  11   6      404.68      390.99     43.91 o 
   9  11   6      980.87     1094.48     94.22 o 
  10  11   6      250.74      250.10     48.51 o 
  11  11   6       91.36       93.54     34.39 o 
  12  11   6       74.51       83.62     27.18 o 
  13  11   6      117.90      114.77     37.04 o 
 -19  12   6      635.78      765.39    189.84 o 
 -18  12   6     6338.62     6622.35    360.16 o 
 -17  12   6     1032.08     1031.53    138.83 o 
 -16  12   6    14277.37    14475.59    495.04 o 
 -15  12   6     1267.15     1295.18    145.42 o 
 -14  12   6    14725.54    15115.84    767.71 o 
 -13  12   6     1569.06     1521.40     82.40 o 
 -12  12   6     3972.17     4267.64    122.09 o 
 -11  12   6      354.32      407.21     34.87 o 
 -10  12   6     2745.18     2866.18     84.20 o 
  -9  12   6      151.81      171.12     21.56 o 
  -8  12   6     7813.10     8164.58    130.84 o 
  -7  12   6      618.85      665.95     37.05 o 
  -6  12   6    22024.14    24409.13    672.87 o 
  -5  12   6     1176.51     1268.14     44.27 o 
  -4  12   6    35613.16    39276.79   1268.04 o 
  -3  12   6     1446.24     1690.24     56.77 o 
  -2  12   6    28355.05    30865.24    968.78 o 
  -1  12   6      869.68      849.72     45.17 o 
   0  12   6    22685.65    22164.95    306.01 o 
   1  12   6     1474.24     1466.55     63.45 o 
   2  12   6     8999.06     9034.25    242.74 o 
   3  12   6      438.66      400.91     33.17 o 
   4  12   6      577.67      581.91    137.40 o 
   5  12   6      215.36      166.42     31.70 o 
   6  12   6     8836.92     8734.42    216.96 o 
   7  12   6       59.03       59.60     19.14 o 
   8  12   6     5863.85     5707.78    184.23 o 
   9  12   6      603.75      663.15     60.64 o 
  10  12   6    11907.27    11678.94    335.52 o 
  11  12   6      358.07      439.44     65.49 o 
  12  12   6     4317.93     4318.37    181.06 o 
 -18  13   6     1793.33     1780.81    228.28 o 
 -17  13   6      257.58      168.43     65.66 o 
 -16  13   6     2195.42     2273.28    198.47 o 
 -15  13   6     2290.42     2449.03    200.72 o 
 -14  13   6     3594.51     3703.44    188.12 o 
 -13  13   6     1026.30     1111.75    101.03 o 
 -12  13   6     7466.07     7435.63    188.59 o 
 -11  13   6      267.74      215.58     23.44 o 
 -10  13   6       26.00       63.90     13.27 o 
  -9  13   6      646.72      666.59     42.52 o 
  -8  13   6     8263.47     8296.08    144.47 o 
  -7  13   6     5450.54     5635.06     99.11 o 
  -6  13   6     5871.87     6543.70    177.21 o 
  -5  13   6     1714.89     1828.80     90.22 o 
  -4  13   6     7726.66     8711.82    367.05 o 
  -3  13   6    10571.89    11407.74    431.60 o 
  -2  13   6    15253.86    16309.35    708.69 o 
  -1  13   6    10532.82    10879.41    295.75 o 
   0  13   6     1228.35     1180.20     59.95 o 
   1  13   6     4735.90     4767.36    139.10 o 
   2  13   6     1964.25     2096.71    120.29 o 
   3  13   6     7104.23     7152.20    284.05 o 
   4  13   6       12.46       10.48     13.04 o 
   5  13   6     2758.47     2785.83    101.98 o 
   6  13   6     2505.29     2592.58    104.91 o 
   7  13   6     4331.63     4565.03    146.12 o 
   8  13   6     1729.51     1717.06     93.02 o 
   9  13   6     5265.39     5194.85    200.45 o 
  10  13   6     4950.63     4965.21    170.49 o 
  11  13   6     6549.07     6502.08    244.65 o 
  12  13   6     3567.91     3773.59    284.59 o 
 -18  14   6      317.80      173.85    116.01 o 
 -17  14   6    12195.77    12248.39    478.59 o 
 -16  14   6      797.78      891.57    123.51 o 
 -15  14   6    22825.80    23489.59    617.30 o 
 -14  14   6      311.01      393.79     64.00 o 
 -13  14   6    19362.43    19570.87    382.45 o 
 -12  14   6      285.28      271.62     28.56 o 
 -11  14   6     3975.44     4066.35    107.06 o 
 -10  14   6       60.17       37.98     13.58 o 
  -9  14   6     1486.80     1617.99     68.05 o 
  -8  14   6      723.85      649.78     39.91 o 
  -7  14   6    24242.15    25936.39    674.34 o 
  -6  14   6     2129.21     2193.98     77.87 o 
  -5  14   6    51124.42    54085.00   2042.71 o 
  -4  14   6      758.01      915.09     60.33 o 
  -3  14   6    36836.20    42085.62   1895.90 o 
  -2  14   6     2271.22     2448.40    104.46 o 
  -1  14   6    25411.91    27356.14    502.50 o 
   0  14   6      991.36     1071.52     65.40 o 
   1  14   6    18537.78    18339.00    387.84 o 
   2  14   6      212.22      233.07     35.22 o 
   3  14   6     3146.95     3374.60    160.24 o 
   4  14   6       43.41       28.06     13.74 o 
   5  14   6     9999.82    10249.12    216.09 o 
   6  14   6      187.09      203.89     29.74 o 
   7  14   6    14187.91    14642.13    447.01 o 
   8  14   6      969.74      944.83     70.03 o 
   9  14   6    20632.26    19926.02    352.02 o 
  10  14   6      990.33     1006.98    162.91 o 
  11  14   6    14831.07    14414.13    478.90 o 
  12  14   6     1626.60     1691.36    196.82 o 
 -17  15   6     1149.00     1217.54    153.36 o 
 -16  15   6      319.40      287.48     77.44 o 
 -15  15   6        6.76      -32.65     32.65 o 
 -14  15   6      836.96      908.63     85.20 o 
 -13  15   6      566.26      472.74     54.98 o 
 -12  15   6      119.35       97.84     22.65 o 
 -11  15   6      101.27       92.43     20.40 o 
 -10  15   6     1069.75     1021.06     62.11 o 
  -9  15   6      117.65       87.48     16.29 o 
  -8  15   6      197.62      148.56     19.06 o 
  -7  15   6      923.19      967.82     46.42 o 
  -6  15   6      102.87       70.72     12.78 o 
  -5  15   6      662.56      645.70     37.16 o 
  -4  15   6     1015.39     1151.61     68.71 o 
  -3  15   6       53.43       56.49     20.65 o 
  -2  15   6      128.41      152.04     29.42 o 
  -1  15   6     1267.02     1323.48     80.25 o 
   0  15   6     3881.22     3840.60    167.22 o 
   1  15   6      576.90      641.36     57.23 o 
   2  15   6       44.79       38.57     19.40 o 
   3  15   6      112.44      107.86     24.69 o 
   4  15   6        1.76       14.00     22.11 o 
   5  15   6        1.81       -0.96     15.88 o 
   6  15   6      163.92      138.42     35.75 o 
   7  15   6     1351.88     1285.92     92.98 o 
   8  15   6      589.02      492.10     63.53 o 
   9  15   6        1.28        4.09     25.19 o 
  10  15   6       10.11       -0.47     41.98 o 
  11  15   6      195.44       90.02    115.99 o 
 -17  16   6     1544.89     1682.08    180.49 o 
 -16  16   6     1731.24     1580.86    143.55 o 
 -15  16   6     1775.01     1817.04    114.50 o 
 -14  16   6     2147.60     2186.08    120.24 o 
 -13  16   6     2764.31     2744.02    131.06 o 
 -12  16   6     2072.51     1973.89    105.07 o 
 -11  16   6        4.60      -20.41     22.22 o 
 -10  16   6       17.52       15.33     15.09 o 
  -9  16   6        5.34       -4.09     18.27 o 
  -8  16   6     1513.09     1596.82     69.94 o 
  -7  16   6      637.19      682.41     40.02 o 
  -6  16   6     2196.74     2237.60     75.22 o 
  -5  16   6      392.01      401.13     29.25 o 
  -4  16   6     8967.54    10457.39    325.82 o 
  -3  16   6     2600.99     2764.85    110.50 o 
  -2  16   6     8180.01     8842.43    212.39 o 
  -1  16   6      537.77      609.68     64.30 o 
   0  16   6     3103.65     3192.61    156.07 o 
   1  16   6     1453.49     1398.10     93.34 o 
   2  16   6     1487.64     1391.33     86.41 o 
   3  16   6      498.36      469.79     53.19 o 
   4  16   6      265.70      172.38     40.30 o 
   5  16   6        3.46      -17.11     42.02 o 
   6  16   6      544.42      580.31    107.26 o 
   7  16   6     1150.26     1128.26    100.45 o 
   8  16   6     1076.46     1037.01     95.34 o 
   9  16   6     1458.59     1558.96    161.85 o 
  10  16   6      780.22      766.34    116.74 o 
  11  16   6     1067.34     1093.77    172.59 o 
 -16  17   6     3136.77     3052.68    170.29 o 
 -15  17   6      549.88      424.24     72.88 o 
 -14  17   6     4536.67     4844.91    183.08 o 
 -13  17   6      570.48      526.23     66.98 o 
 -12  17   6     1609.66     1534.19     97.53 o 
 -11  17   6       14.10        4.80     20.52 o 
 -10  17   6     1455.31     1507.38     81.18 o 
  -9  17   6     1487.82     1561.81     80.08 o 
  -8  17   6      819.46      883.40     52.62 o 
  -7  17   6     1006.84     1092.87     51.95 o 
  -6  17   6    12307.25    12648.88    381.84 o 
  -5  17   6     3658.34     4267.88    161.96 o 
  -4  17   6     6137.22     6981.47    205.23 o 
  -3  17   6     4545.62     4742.10    192.22 o 
  -2  17   6     7918.71     8229.11    213.15 o 
  -1  17   6     2128.15     2281.97    114.92 o 
   0  17   6     6411.45     6676.99    234.54 o 
   1  17   6     4712.42     4800.57    158.91 o 
   2  17   6      409.72      416.62     49.63 o 
   3  17   6     2027.59     1999.45    110.37 o 
   4  17   6     2731.98     2900.38    135.98 o 
   5  17   6     2387.33     2581.06    159.19 o 
   6  17   6      247.83      163.42     42.01 o 
   7  17   6     1707.58     1652.66    251.21 o 
   8  17   6     4181.28     4025.62    193.91 o 
   9  17   6     5625.23     5796.08    313.49 o 
  10  17   6     4064.41     4177.20    271.97 o 
  11  17   6     2277.78     2179.84    248.51 o 
 -16  18   6      191.69      168.88     44.27 o 
 -15  18   6    22957.71    22409.65    494.07 o 
 -14  18   6      237.04      182.03     43.38 o 
 -13  18   6    17088.44    16878.44    454.60 o 
 -12  18   6      131.13       85.01     28.63 o 
 -11  18   6     7335.29     7437.34    189.48 o 
 -10  18   6       21.67        5.32     16.82 o 
  -9  18   6     5600.38     5895.04    157.95 o 
  -8  18   6       59.42       53.58     18.59 o 
  -7  18   6    32992.53    34843.97    820.46 o 
  -6  18   6       70.60       92.33     33.36 o 
  -5  18   6    55288.88    58703.30   1283.45 o 
  -4  18   6     4277.51     4672.39    227.65 o 
  -3  18   6    41094.90    44668.28   1060.15 o 
  -2  18   6      449.37      462.63    101.13 o 
  -1  18   6    48669.09    50470.56    655.38 o 
   0  18   6     2160.94     2236.56    189.21 o 
   1  18   6    14820.91    15379.25    371.83 o 
   2  18   6      108.75      140.99     37.91 o 
   3  18   6    14838.45    15337.39    309.58 o 
   4  18   6        8.77      -19.13     23.05 o 
   5  18   6     7647.11     7736.93    232.29 o 
   6  18   6      296.38      192.78     56.84 o 
   7  18   6    16764.51    16647.70    428.03 o 
   8  18   6      248.21      242.07     57.36 o 
   9  18   6    25533.82    25301.32    669.36 o 
  10  18   6     1171.02     1136.83    183.88 o 
 -15  19   6      117.24      120.08     74.68 o 
 -14  19   6      937.79      853.67     79.75 o 
 -13  19   6      298.93      312.20     49.37 o 
 -12  19   6      994.38      935.79     76.15 o 
 -11  19   6      305.05      269.35     45.74 o 
 -10  19   6      308.16      236.36     29.95 o 
  -9  19   6       48.20       27.09     26.55 o 
  -8  19   6      633.66      518.81     45.68 o 
  -7  19   6      885.97      866.22     60.54 o 
  -6  19   6      297.51      273.61     48.75 o 
  -5  19   6      319.77      326.72     62.51 o 
  -4  19   6      101.89       80.59     29.70 o 
  -3  19   6      185.39       77.54     46.10 o 
  -2  19   6     4602.17     4625.91    203.88 o 
  -1  19   6      562.49      814.56     96.20 o 
   0  19   6     1657.83     1774.17    130.63 o 
   1  19   6     1421.59     1384.77    115.45 o 
   2  19   6      792.64      880.35     75.34 o 
   3  19   6     1355.58     1430.71     98.34 o 
   4  19   6       11.76      -25.39     25.39 o 
   5  19   6      163.56      145.12     33.16 o 
   6  19   6       73.50       70.53     32.69 o 
   7  19   6        0.78        4.67     30.38 o 
   8  19   6      225.91      129.38     41.98 o 
   9  19   6      399.59      362.47     78.33 o 
 -14  20   6       41.92       58.53     79.77 o 
 -13  20   6     3109.05     3149.84    212.62 o 
 -12  20   6       67.02       81.67     39.76 o 
 -11  20   6      973.59      857.27     88.11 o 
 -10  20   6        1.62      -10.33     30.46 o 
  -9  20   6      566.01      603.06     62.87 o 
  -8  20   6      730.85      687.79     65.86 o 
  -7  20   6     1656.93     1776.96    118.27 o 
  -6  20   6      803.10      992.46     89.99 o 
  -5  20   6     5002.82     5318.46    216.20 o 
  -4  20   6      670.64      732.09     97.97 o 
  -3  20   6     5299.95     5928.05    238.15 o 
  -2  20   6       20.96       36.52     68.62 o 
  -1  20   6     5302.22     5392.02    229.12 o 
   0  20   6      891.87      944.67    101.98 o 
   1  20   6     3003.54     3201.48    187.78 o 
   2  20   6      370.79      383.69     61.49 o 
   3  20   6      976.84      964.45     81.16 o 
   4  20   6       93.74       22.85     23.35 o 
   5  20   6     1042.19     1119.81     92.63 o 
   6  20   6     1258.06     1419.48    107.56 o 
   7  20   6     1414.98     1516.30    114.48 o 
   8  20   6      146.20      114.50     44.44 o 
   9  20   6     2574.08     2267.73    216.76 o 
 -13  21   6        2.81       59.96     61.87 o 
 -12  21   6     2305.40     1957.70    136.87 o 
 -11  21   6       55.93        5.15     36.39 o 
 -10  21   6     1813.40     1744.56    125.35 o 
  -9  21   6       23.78      -42.40     42.40 o 
  -8  21   6     1465.24     1406.13    107.44 o 
  -7  21   6      631.46      718.40     77.35 o 
  -6  21   6     3840.13     4071.52    183.30 o 
  -5  21   6      614.36      642.08     84.25 o 
  -4  21   6     8864.96     9687.33    310.94 o 
  -3  21   6     1687.77     1729.93    156.43 o 
  -2  21   6     1564.42     1710.54    132.18 o 
  -1  21   6     1486.49     1631.38    132.39 o 
   0  21   6     3067.71     3118.79    180.85 o 
   1  21   6      810.18      874.23    100.31 o 
   2  21   6      460.50      469.67     72.95 o 
   3  21   6     2933.81     3036.24    149.13 o 
   4  21   6        3.14      -13.79     30.84 o 
   5  21   6     2137.85     2193.13    153.29 o 
   6  21   6     1214.23     1123.93     98.99 o 
   7  21   6     2931.68     3206.97    241.13 o 
   8  21   6     2216.22     2002.99    193.58 o 
 -12  22   6        1.03     -102.73    102.73 o 
 -11  22   6     3609.95     3534.89    185.37 o 
 -10  22   6       71.07       29.92     30.30 o 
  -9  22   6     2622.45     2345.63    130.58 o 
  -8  22   6      344.88      283.70     51.07 o 
  -7  22   6    19401.83    20074.30    470.78 o 
  -6  22   6       29.90       13.65     33.19 o 
  -5  22   6    19294.68    19263.38    454.09 o 
  -4  22   6        7.63      -31.89     67.14 o 
  -3  22   6    25678.15    27554.21    543.05 o 
  -2  22   6      647.18      626.27    103.50 o 
  -1  22   6    16961.59    17343.83    563.85 o 
   0  22   6        0.41      -24.75     34.79 o 
   1  22   6    10663.80    10511.63    346.05 o 
   2  22   6        0.05      -23.46     40.77 o 
   3  22   6     5114.45     5231.24    300.20 o 
   4  22   6       75.63       51.17     33.78 o 
   5  22   6     5016.41     4869.91    249.75 o 
   6  22   6       11.50       20.23     59.49 o 
   7  22   6    13314.65    12984.09   1153.00 o 
 -11  23   6     1005.15      857.98    162.89 o 
 -10  23   6       31.59      -60.87     60.87 o 
  -9  23   6       15.67      -50.76     50.76 o 
  -8  23   6      413.15      349.73     53.62 o 
  -7  23   6      149.92      197.00     41.30 o 
  -6  23   6       44.84       -4.95     24.41 o 
  -5  23   6       12.66       -5.06     35.70 o 
  -4  23   6      334.76      309.30     59.63 o 
  -3  23   6      538.28      509.93     77.99 o 
  -2  23   6     1023.00      909.63    102.68 o 
  -1  23   6     1358.22     1316.39    127.19 o 
   0  23   6     2600.72     2826.50    183.07 o 
   1  23   6      177.54      208.74     59.09 o 
   2  23   6      736.13      625.84     85.46 o 
   3  23   6      541.65      427.46     70.49 o 
   4  23   6      327.53      233.44     46.03 o 
   5  23   6      240.33      269.87     75.08 o 
 -10  24   6        7.65     -126.30    126.30 o 
  -9  24   6      149.35      -66.11     66.11 o 
  -8  24   6      634.20      552.86     98.85 o 
  -7  24   6      466.36      335.40     65.68 o 
  -6  24   6     3084.77     3266.70    202.63 o 
  -5  24   6     3325.52     3187.39    241.44 o 
  -4  24   6     1527.46     1389.65    131.55 o 
  -3  24   6     3702.91     3980.93    225.80 o 
  -2  24   6     1401.09     1514.88    135.77 o 
  -1  24   6     3193.62     3617.90    210.41 o 
   0  24   6      309.33      281.75     71.32 o 
   1  24   6     1713.41     1902.87    196.92 o 
   2  24   6     1165.87     1024.62    123.63 o 
   3  24   6      553.39      599.68    107.53 o 
   4  24   6      448.70      276.52     79.89 o 
  -8  25   6     1845.65     1284.37    202.98 o 
  -7  25   6      329.20      204.75     78.43 o 
  -6  25   6     1755.51     1482.52    225.17 o 
  -5  25   6     1040.42      858.93    170.69 o 
  -4  25   6     2029.43     2284.96    202.56 o 
  -3  25   6      252.94      260.66     83.49 o 
  -2  25   6     2505.80     2597.89    223.17 o 
  -1  25   6      243.35      111.07     66.85 o 
   0  25   6      699.43      706.33    160.74 o 
   1  25   6      300.29      306.11    108.40 o 
   2  25   6       47.38       32.36     60.87 o 
  -4  26   6        7.81      -41.79     45.48 o 
  -3  26   6    10013.17    10093.95    588.14 o 
  -2  26   6       17.53      -92.66     92.66 o 
 -20   1   7     2196.56     2103.01    205.81 o 
 -19   1   7      657.46      491.47     99.29 o 
 -18   1   7     3137.17     2993.75    232.50 o 
 -17   1   7      293.91      249.19     71.34 o 
 -16   1   7     3298.19     3304.75    225.24 o 
 -15   1   7      755.52      861.82    120.50 o 
 -14   1   7     9949.55     9743.65    118.48 o 
 -13   1   7      282.57      299.48     25.43 o 
 -12   1   7     5201.04     5484.49    114.18 o 
 -11   1   7      673.73      729.34     37.53 o 
 -10   1   7     1241.76     1317.07     49.90 o 
  -9   1   7       35.07       42.86      9.16 o 
  -8   1   7      222.14      258.36     20.92 o 
  -7   1   7        7.05        9.54      6.95 o 
  -6   1   7    15925.29    16539.51    172.25 o 
  -5   1   7    10204.71     9655.54    181.33 o 
  -4   1   7     3235.68     3284.00     75.98 o 
  -3   1   7        5.97       11.86      5.25 o 
  -2   1   7    17877.89    16793.31    146.65 o 
  -1   1   7     6799.42     6531.56    104.15 o 
   0   1   7    16890.03    16576.36    180.15 o 
   1   1   7     6574.67     6318.79    120.65 o 
   2   1   7     2278.12     2250.10     61.74 o 
   3   1   7     3576.54     3406.30     68.13 o 
   4   1   7      112.31       95.11     18.68 o 
   5   1   7     3730.96     3917.45    128.10 o 
   6   1   7       36.45       13.66     13.44 o 
   7   1   7     5194.39     5222.96    277.94 o 
   8   1   7      748.35      672.64     65.79 o 
   9   1   7     6799.53     6801.54    193.71 o 
  10   1   7     1276.27     1118.88     80.90 o 
  11   1   7     2533.10     2483.51    124.38 o 
  12   1   7     1684.97     1763.83    106.20 o 
  13   1   7     5027.44     5331.06    316.06 o 
  14   1   7      324.02      252.07     69.63 o 
 -20   2   7        3.41      -32.91     57.06 o 
 -19   2   7     5122.90     5080.04    343.63 o 
 -18   2   7        0.05      -13.93     34.07 o 
 -17   2   7    25205.62    25771.05    656.29 o 
 -16   2   7       15.68      -22.98     34.87 o 
 -15   2   7    76986.08    79812.87   1065.93 o 
 -14   2   7      398.31      304.74     33.38 o 
 -13   2   7    61994.71    65065.91    860.75 o 
 -12   2   7      161.48      190.96     26.31 o 
 -11   2   7    27757.96    29351.17    300.58 o 
 -10   2   7      217.46      189.56     19.59 o 
  -9   2   7    17479.74    18570.22    182.20 o 
  -8   2   7      211.34      219.99     19.99 o 
  -7   2   7    28596.18    29148.92    195.64 o 
  -6   2   7     1020.92      960.47     29.13 o 
  -5   2   7    54506.54    55563.45    331.49 o 
  -4   2   7      992.45      922.29     46.12 o 
  -3   2   7   114532.23   110470.22    891.40 o 
  -2   2   7     2907.17     2729.61     51.17 o 
  -1   2   7   129636.44   128575.57    898.94 o 
   0   2   7     2763.28     2570.43     78.46 o 
   1   2   7    87221.02    89784.56    939.81 o 
   2   2   7      949.80      897.48     44.49 o 
   3   2   7    19031.63    19589.36    215.72 o 
   4   2   7     1214.46     1175.42     68.52 o 
   5   2   7     2874.02     2774.00    108.91 o 
   6   2   7      785.72      804.07     61.43 o 
   7   2   7    24721.56    27008.09    634.12 o 
   8   2   7     2133.96     2295.04    123.22 o 
   9   2   7    34123.56    34251.73    497.83 o 
  10   2   7     1613.98     1710.74    100.28 o 
  11   2   7    21904.50    21503.14    415.16 o 
  12   2   7     2044.29     2158.30    118.11 o 
  13   2   7    12452.90    12798.94    490.41 o 
  14   2   7     1208.60     1281.51    165.81 o 
 -20   3   7      365.07      272.23     79.07 o 
 -19   3   7      727.09      816.43    128.53 o 
 -18   3   7     1168.50     1283.90    153.50 o 
 -17   3   7     1286.75     1280.94    221.96 o 
 -16   3   7     8169.77     8231.63    356.17 o 
 -15   3   7     1985.72     2007.96    176.13 o 
 -14   3   7     7127.93     6828.65    182.55 o 
 -13   3   7      164.93      170.16     33.79 o 
 -12   3   7     4847.70     5092.51    106.37 o 
 -11   3   7     4824.94     4821.70     98.53 o 
 -10   3   7     7307.83     7691.47    137.34 o 
  -9   3   7      759.58      798.67     35.45 o 
  -8   3   7     8660.27     8752.05    112.75 o 
  -7   3   7      581.92      568.74     26.33 o 
  -6   3   7       94.71      107.26      9.64 o 
  -5   3   7     5344.59     5400.38     90.56 o 
  -4   3   7    18191.77    17284.23    208.02 o 
  -3   3   7    10543.08    10153.73    126.42 o 
  -2   3   7    17304.93    15450.13    420.02 o 
  -1   3   7     7894.13     7688.06    109.74 o 
   0   3   7    10599.66    10469.75    160.24 o 
   1   3   7     9589.37     9870.14    168.21 o 
   2   3   7     8243.31     8084.17    136.82 o 
   3   3   7     6123.79     6000.70    135.35 o 
   4   3   7      336.43      267.13     38.08 o 
   5   3   7      200.48      245.43     29.83 o 
   6   3   7      475.78      467.85     38.22 o 
   7   3   7     2389.72     2442.68    122.59 o 
   8   3   7     3228.48     3304.06    147.15 o 
   9   3   7     3845.72     3745.44    162.01 o 
  10   3   7     4322.91     4283.38    158.45 o 
  11   3   7     1016.94      960.08     77.21 o 
  12   3   7     3057.31     3186.42    143.42 o 
  13   3   7     1736.27     1729.82    182.11 o 
  14   3   7     1650.50     1793.63    191.23 o 
 -20   4   7      278.21      312.76    110.10 o 
 -19   4   7        5.01      -77.28    179.27 o 
 -18   4   7      513.05      455.61     91.74 o 
 -17   4   7      165.20      135.69     40.16 o 
 -16   4   7     2948.06     2991.83    216.22 o 
 -15   4   7      411.05      453.70     83.56 o 
 -14   4   7    16684.40    16261.61    335.42 o 
 -13   4   7     1365.85     1329.07     57.82 o 
 -12   4   7      331.63      381.47     29.43 o 
 -11   4   7      344.34      358.57     25.98 o 
 -10   4   7     4287.18     4561.92     87.15 o 
  -9   4   7      681.45      737.93     39.98 o 
  -8   4   7     6837.89     7329.75    118.45 o 
  -7   4   7      898.55      955.72     35.73 o 
  -6   4   7     7745.41     7520.82    279.89 o 
  -5   4   7      306.43      296.15     23.30 o 
  -4   4   7    14983.32    15317.04    181.36 o 
  -3   4   7     3065.68     2954.51     65.79 o 
  -2   4   7     4563.16     3877.96    150.89 o 
  -1   4   7     1168.30     1074.21     43.21 o 
   0   4   7    32317.16    33127.58    291.89 o 
   1   4   7     1915.41     1845.79     64.56 o 
   2   4   7      109.08       83.67     39.90 o 
   3   4   7      246.61      214.97     27.04 o 
   4   4   7     2496.70     2512.47    115.11 o 
   5   4   7       67.90       59.32     17.51 o 
   6   4   7      642.20      723.27     58.32 o 
   7   4   7      363.64      424.65     45.93 o 
   8   4   7      967.39      962.67     79.83 o 
   9   4   7      546.22      495.54     56.64 o 
  10   4   7     7501.56     7611.66    212.62 o 
  11   4   7     1009.81     1004.95     79.87 o 
  12   4   7        7.29        5.55     16.15 o 
  13   4   7      212.34      218.36     72.14 o 
  14   4   7     2407.33     2666.03    230.05 o 
 -20   5   7     2412.41     2568.66    233.20 o 
 -19   5   7     2021.49     1950.85    198.20 o 
 -18   5   7     1158.82     1236.19    201.77 o 
 -17   5   7      342.92      333.28     74.52 o 
 -16   5   7     7082.21     7541.53    343.44 o 
 -15   5   7        0.23        6.96     45.58 o 
 -14   5   7      559.06      537.92     30.12 o 
 -13   5   7     2290.96     2338.64     70.42 o 
 -12   5   7     8220.40     8344.65    129.13 o 
 -11   5   7        0.11        4.64      8.87 o 
 -10   5   7      499.08      573.69     34.18 o 
  -9   5   7       80.93      108.58     15.43 o 
  -8   5   7       78.76       49.24      9.12 o 
  -7   5   7      421.41      407.67     23.37 o 
  -6   5   7     3422.46     3410.16     97.09 o 
  -5   5   7     1979.49     2376.77     66.03 o 
  -4   5   7      336.05      242.08     20.90 o 
  -3   5   7     4100.76     3691.25     79.68 o 
  -2   5   7     8534.91     7273.41    186.89 o 
  -1   5   7      388.07      362.57     29.25 o 
   0   5   7     3998.76     3315.75     96.60 o 
   1   5   7      156.38      150.90     31.25 o 
   2   5   7       13.03        0.13     11.86 o 
   3   5   7     4273.12     4299.51    110.91 o 
   4   5   7      140.10      140.67     14.65 o 
   5   5   7        5.56        1.89     10.75 o 
   6   5   7      306.78      294.07     37.72 o 
   7   5   7     4305.17     4470.30    204.26 o 
   8   5   7      655.06      722.37     73.09 o 
   9   5   7     1971.59     2055.62    121.83 o 
  10   5   7     1784.56     1891.50    106.93 o 
  11   5   7      277.95      324.19     46.80 o 
  12   5   7     3119.47     3234.11    145.92 o 
  13   5   7      693.90      705.33    178.83 o 
  14   5   7       21.23       68.02     63.94 o 
 -20   6   7       14.86      -57.57     57.57 o 
 -19   6   7     1046.01      826.13    130.31 o 
 -18   6   7       81.17        1.88     42.19 o 
 -17   6   7    18771.81    19190.31    570.82 o 
 -16   6   7       15.55       25.19     34.91 o 
 -15   6   7    40695.42    38326.35    825.11 o 
 -14   6   7        7.55        5.46      7.87 o 
 -13   6   7    49464.20    49748.04    800.60 o 
 -12   6   7       12.91       -5.86     12.03 o 
 -11   6   7     1551.48     1540.17     62.90 o 
 -10   6   7       59.70       32.15     14.35 o 
  -9   6   7     7986.10     8390.34    136.02 o 
  -8   6   7       22.87       11.43      7.58 o 
  -7   6   7     6881.20     6674.24     97.51 o 
  -6   6   7       40.64       59.39     10.06 o 
  -5   6   7    12261.71    12361.23    273.62 o 
  -4   6   7      278.24      220.64     20.66 o 
  -3   6   7    43032.20    40502.89    372.18 o 
  -2   6   7      754.51      637.61     28.14 o 
  -1   6   7    48430.73    45861.16    395.67 o 
   0   6   7       95.38       97.04     25.79 o 
   1   6   7    54608.85    54018.77    489.83 o 
   2   6   7      355.53      297.73     28.64 o 
   3   6   7     5073.07     4971.75    121.73 o 
   4   6   7      449.38      482.64     27.25 o 
   5   6   7     1847.71     2032.70     84.85 o 
   6   6   7      241.37      217.42     31.38 o 
   7   6   7    12131.64    12286.88    292.43 o 
   8   6   7      263.69      306.42     48.64 o 
   9   6   7    22595.69    22844.27    429.46 o 
  10   6   7     1454.92     1712.97    122.56 o 
  11   6   7    14565.79    14904.76    306.80 o 
  12   6   7        1.65       13.77     19.03 o 
  13   6   7     7889.09     7770.70    421.07 o 
  14   6   7      310.23      325.70    124.36 o 
 -20   7   7      314.32       71.97     88.66 o 
 -19   7   7      505.53      546.56    100.10 o 
 -18   7   7     1087.96     1103.79    141.35 o 
 -17   7   7     1909.40     1955.70    182.63 o 
 -16   7   7      694.74      643.72    104.84 o 
 -15   7   7     2762.47     2655.92    100.57 o 
 -14   7   7     9648.46     9571.21    162.87 o 
 -13   7   7     1169.57     1171.47     53.69 o 
 -12   7   7     1555.37     1578.56     67.33 o 
 -11   7   7     1827.49     1842.91     70.10 o 
 -10   7   7     1549.16     1683.05     65.19 o 
  -9   7   7      617.58      590.46     33.52 o 
  -8   7   7      432.44      442.75     29.19 o 
  -7   7   7      693.93      720.84     36.15 o 
  -6   7   7      628.20      627.40     27.18 o 
  -5   7   7      966.78      930.75     34.79 o 
  -4   7   7     7799.53     7392.85    311.62 o 
  -3   7   7    12963.33    11873.21    203.88 o 
  -2   7   7     1441.60     1161.42     39.27 o 
  -1   7   7     7776.88     7485.61    152.41 o 
   0   7   7    18015.80    17120.91    363.07 o 
   1   7   7    11324.50    11378.93    207.07 o 
   2   7   7     2805.83     2694.70    102.94 o 
   3   7   7     6366.66     6210.48    126.22 o 
   4   7   7       71.41       68.77     11.48 o 
   5   7   7       52.64       84.81     11.41 o 
   6   7   7      703.79      728.90     53.14 o 
   7   7   7     3420.74     3584.38    159.28 o 
   8   7   7     5150.43     5073.73    196.02 o 
   9   7   7     6035.73     6348.32    226.75 o 
  10   7   7     2668.43     2826.13    156.40 o 
  11   7   7     4678.09     4869.59    177.53 o 
  12   7   7     2315.78     2326.11    124.88 o 
  13   7   7     2288.32     2653.81    222.08 o 
  14   7   7     5733.02     6102.36    471.48 o 
 -20   8   7     3846.86     4243.95    417.02 o 
 -19   8   7       12.46      -56.35     56.35 o 
 -18   8   7     3269.16     3264.13    247.63 o 
 -17   8   7      232.27      161.07     54.82 o 
 -16   8   7    14406.04    14111.60    476.28 o 
 -15   8   7     1589.25     1669.87     90.73 o 
 -14   8   7    22712.50    22615.10    346.61 o 
 -13   8   7     1536.02     1541.96     63.48 o 
 -12   8   7    10122.79    10242.23    182.82 o 
 -11   8   7      654.29      681.32     43.01 o 
 -10   8   7     6901.65     7054.33    135.02 o 
  -9   8   7      294.18      314.60     26.26 o 
  -8   8   7     4511.04     4531.27     81.58 o 
  -7   8   7      645.81      621.77     31.15 o 
  -6   8   7    15213.05    15919.97    339.75 o 
  -5   8   7      878.94      972.42     38.72 o 
  -4   8   7    13695.83    13394.04    369.26 o 
  -3   8   7     1164.62     1020.97     62.16 o 
  -2   8   7    55231.36    56555.77   1049.41 o 
  -1   8   7     7057.69     6767.85    234.61 o 
   0   8   7    17301.85    16450.29    539.65 o 
   1   8   7     3760.00     3694.57     95.01 o 
   2   8   7    14050.91    14311.90    195.16 o 
   3   8   7      658.95      616.64     45.26 o 
   4   8   7     4587.03     4751.16    101.34 o 
   5   8   7     1139.44     1123.62     55.75 o 
   6   8   7     1701.34     1688.55     72.29 o 
   7   8   7      974.13     1043.14     86.07 o 
   8   8   7    18209.54    18796.41    377.07 o 
   9   8   7     1082.66     1109.93     95.30 o 
  10   8   7     9572.10     9473.68    287.48 o 
  11   8   7     1607.70     1786.27    127.50 o 
  12   8   7     5453.31     5182.23    187.96 o 
  13   8   7     1685.26     1796.04    183.87 o 
 -20   9   7     1822.41     1926.09    292.38 o 
 -19   9   7      662.62      371.98     80.53 o 
 -18   9   7     4898.59     5203.22    378.22 o 
 -17   9   7      339.04      274.31     66.30 o 
 -16   9   7     4148.51     4125.56    257.19 o 
 -15   9   7      467.51      515.01     97.50 o 
 -14   9   7     5560.90     5537.27    213.76 o 
 -13   9   7      171.88      159.73     21.62 o 
 -12   9   7      153.65      141.17     19.40 o 
 -11   9   7     1490.23     1609.80     68.31 o 
 -10   9   7     3619.23     3668.55     83.16 o 
  -9   9   7      241.82      222.51     19.70 o 
  -8   9   7       90.22      115.55     13.29 o 
  -7   9   7      359.47      349.12     23.51 o 
  -6   9   7     2677.27     2915.62     79.82 o 
  -5   9   7      489.98      555.52     29.37 o 
  -4   9   7     2186.56     2136.93     95.24 o 
  -3   9   7      182.93      147.50     17.10 o 
  -2   9   7     5879.77     5819.42    216.02 o 
  -1   9   7      697.74      710.64     39.98 o 
   0   9   7     3591.81     3076.77    164.63 o 
   1   9   7     2254.33     2122.52     65.04 o 
   2   9   7      645.62      662.93     39.61 o 
   3   9   7      519.11      530.21     41.88 o 
   4   9   7      266.84      219.71     38.14 o 
   5   9   7     1523.31     1537.59     66.85 o 
   6   9   7      545.13      588.62     43.04 o 
   7   9   7     3156.55     3220.76    116.98 o 
   8   9   7       98.13       58.37     22.44 o 
   9   9   7     1069.36     1076.61     95.40 o 
  10   9   7     1880.63     1801.95    126.28 o 
  11   9   7      433.18      368.86     55.82 o 
  12   9   7       16.58       30.48     28.59 o 
  13   9   7      424.71      481.30    130.20 o 
 -19  10   7     5103.04     5556.78    336.87 o 
 -18  10   7        3.61      -21.97     51.14 o 
 -17  10   7     8061.73     7627.45    367.66 o 
 -16  10   7      876.72      887.02    122.32 o 
 -15  10   7    32285.24    33675.96    716.17 o 
 -14  10   7      247.87      207.35     34.25 o 
 -13  10   7    17820.08    17981.87    266.69 o 
 -12  10   7      625.92      626.97     48.84 o 
 -11  10   7    26175.15    27329.99    341.06 o 
 -10  10   7       30.46       27.26     11.35 o 
  -9  10   7      308.64      269.20     23.33 o 
  -8  10   7      497.90      524.55     33.60 o 
  -7  10   7    14989.16    17266.65    275.71 o 
  -6  10   7        3.43        6.75      8.31 o 
  -5  10   7    13123.91    14370.58    362.19 o 
  -4  10   7        0.07       -8.51     11.90 o 
  -3  10   7    32721.98    35300.48    926.29 o 
  -2  10   7      296.39      272.09     26.43 o 
  -1  10   7    56106.27    59154.29    951.64 o 
   0  10   7       37.16       15.17     18.23 o 
   1  10   7    15074.13    12817.46    731.13 o 
   2  10   7      403.06      405.38     32.55 o 
   3  10   7    16855.00    16898.89    241.48 o 
   4  10   7      137.39      128.42     24.34 o 
   5  10   7      707.74      731.06     46.67 o 
   6  10   7       40.12       28.86     14.80 o 
   7  10   7     6740.75     6793.82    171.49 o 
   8  10   7       13.78        9.31     20.62 o 
   9  10   7    17277.84    16944.63    442.39 o 
  10  10   7       10.17        3.89     26.87 o 
  11  10   7     5051.59     4936.60    214.63 o 
  12  10   7       73.54      120.19     41.67 o 
  13  10   7     6668.71     6825.44    457.22 o 
 -19  11   7     2183.41     2332.97    219.28 o 
 -18  11   7       28.08        9.87     50.89 o 
 -17  11   7      387.58      246.11     68.42 o 
 -16  11   7     4161.43     4425.40    273.50 o 
 -15  11   7     6256.29     6349.48    314.79 o 
 -14  11   7     2214.04     2180.85    109.20 o 
 -13  11   7     8172.90     8417.40    187.74 o 
 -12  11   7     2573.62     2647.89     88.29 o 
 -11  11   7     1134.67     1182.15     54.84 o 
 -10  11   7     2462.95     2436.16     75.75 o 
  -9  11   7     3451.14     3556.66     96.53 o 
  -8  11   7     1719.23     1761.68     62.78 o 
  -7  11   7      190.10      197.10     18.41 o 
  -6  11   7     1205.44     1362.73     46.19 o 
  -5  11   7    17016.22    19112.41    523.65 o 
  -4  11   7     5356.46     5620.30    217.85 o 
  -3  11   7     6093.24     6802.91    232.95 o 
  -2  11   7    12389.79    13055.92    339.30 o 
  -1  11   7    11145.38    10844.76    276.64 o 
   0  11   7     4494.79     4377.38    110.05 o 
   1  11   7    20769.72    20515.26    486.77 o 
   2  11   7    11635.47    11106.07    270.04 o 
   3  11   7      908.33      853.43     53.22 o 
   4  11   7      376.34      423.15     40.73 o 
   5  11   7     2106.29     2092.98     88.95 o 
   6  11   7     2978.53     3054.99    112.06 o 
   7  11   7      587.00      593.82     54.94 o 
   8  11   7     7241.07     7455.79    190.51 o 
   9  11   7     5643.17     5511.79    234.05 o 
  10  11   7     3919.06     3811.67    184.99 o 
  11  11   7     3181.93     3420.03    180.22 o 
  12  11   7     4533.04     4459.06    310.34 o 
 -19  12   7        2.87        5.27     54.57 o 
 -18  12   7     6202.33     6095.74    396.78 o 
 -17  12   7      419.50      371.32    123.20 o 
 -16  12   7    24034.68    24210.63    639.15 o 
 -15  12   7     1431.55     1608.86    163.17 o 
 -14  12   7    37966.36    39198.30    566.95 o 
 -13  12   7     3984.34     4219.08    140.74 o 
 -12  12   7    18877.64    19177.44    231.08 o 
 -11  12   7      905.18      963.55     47.00 o 
 -10  12   7     4835.77     5172.29    105.01 o 
  -9  12   7      963.41     1017.30     51.49 o 
  -8  12   7    27201.09    29143.06    454.09 o 
  -7  12   7     1832.51     1996.80     65.71 o 
  -6  12   7    16350.17    18472.64    584.24 o 
  -5  12   7      430.57      446.45     31.08 o 
  -4  12   7    39186.55    39102.73    599.61 o 
  -3  12   7     7531.62     7904.43    369.89 o 
  -2  12   7    54941.27    57628.70    933.37 o 
  -1  12   7     5761.91     5694.11    133.71 o 
   0  12   7    48173.67    46267.84   1062.71 o 
   1  12   7     3832.19     3791.61    136.69 o 
   2  12   7    18154.95    18088.94    613.54 o 
   3  12   7     2164.97     2004.86     81.49 o 
   4  12   7     4923.03     4884.12    162.43 o 
   5  12   7      570.19      609.99     58.63 o 
   6  12   7     6800.72     7125.35    173.15 o 
   7  12   7      707.49      757.95     58.02 o 
   8  12   7    16347.02    15888.91    281.31 o 
   9  12   7     1684.32     1767.09    122.40 o 
  10  12   7    15729.68    16450.89    383.40 o 
  11  12   7     2186.59     2294.24    190.07 o 
  12  12   7     6615.81     7232.04    579.11 o 
 -18  13   7     1188.23     1460.97    170.45 o 
 -17  13   7     1512.31     1397.82    161.39 o 
 -16  13   7      549.21      613.51    104.31 o 
 -15  13   7      177.29      132.90     49.95 o 
 -14  13   7      780.12      905.58     80.25 o 
 -13  13   7     2653.30     2718.36     96.64 o 
 -12  13   7      701.37      671.43     43.33 o 
 -11  13   7     3361.31     3549.42     97.29 o 
 -10  13   7     1992.35     2008.58     75.22 o 
  -9  13   7     1111.13     1263.49     57.90 o 
  -8  13   7       99.74       83.44     13.15 o 
  -7  13   7     1849.74     2015.69     79.12 o 
  -6  13   7      214.48      218.77     21.33 o 
  -5  13   7        3.71       25.64     19.66 o 
  -4  13   7       17.52       18.72     23.08 o 
  -3  13   7      156.02      170.92     25.35 o 
  -2  13   7      185.75      238.05     32.86 o 
  -1  13   7     1831.97     1823.68     86.20 o 
   0  13   7      353.04      322.16     35.39 o 
   1  13   7      751.08      732.99     56.06 o 
   2  13   7     2182.19     2075.18    122.81 o 
   3  13   7      543.83      545.95     81.16 o 
   4  13   7      867.27      790.33     56.52 o 
   5  13   7      151.91      151.56     27.34 o 
   6  13   7       43.95       17.79     17.13 o 
   7  13   7      100.44       71.88     17.47 o 
   8  13   7       16.88        4.18     19.05 o 
   9  13   7      751.32      930.88    122.32 o 
  10  13   7        3.56       27.14     41.51 o 
  11  13   7       31.28       -6.24     40.16 o 
 -18  14   7      212.06      217.40     60.35 o 
 -17  14   7     2489.46     2784.22    226.96 o 
 -16  14   7      691.71      710.54    115.97 o 
 -15  14   7     3873.42     3847.88    245.38 o 
 -14  14   7     3287.45     3277.04    136.44 o 
 -13  14   7     8533.91     9262.12    205.32 o 
 -12  14   7      494.90      535.77     43.01 o 
 -11  14   7      110.96      130.10     20.34 o 
 -10  14   7     2383.23     2485.39     93.24 o 
  -9  14   7     1191.04     1194.09     58.64 o 
  -8  14   7      419.38      497.18     35.95 o 
  -7  14   7     2801.33     3121.74    119.03 o 
  -6  14   7     1605.49     1750.47     63.34 o 
  -5  14   7     2286.54     2402.56    122.06 o 
  -4  14   7      949.49     1122.55     65.49 o 
  -3  14   7      490.78      578.86     46.75 o 
  -2  14   7      707.52      752.95     56.52 o 
  -1  14   7     6350.92     6163.47    200.87 o 
   0  14   7     4243.48     4341.18    130.92 o 
   1  14   7     4869.90     4615.30    141.97 o 
   2  14   7      187.96      212.65     38.01 o 
   3  14   7       19.62       -0.25     25.41 o 
   4  14   7      136.28      100.18     32.17 o 
   5  14   7     2264.13     2188.08    104.77 o 
   6  14   7        0.91      -16.20     16.60 o 
   7  14   7       68.58       49.34     44.42 o 
   8  14   7      371.35      441.22     81.20 o 
   9  14   7     4398.51     4628.66    270.95 o 
  10  14   7       98.44       86.54     38.29 o 
  11  14   7     1609.02     1421.82    154.67 o 
 -17  15   7     2720.94     2729.85    188.82 o 
 -16  15   7     1377.89     1318.63    128.09 o 
 -15  15   7     3540.17     3489.15    193.17 o 
 -14  15   7      391.45      345.52     69.59 o 
 -13  15   7     1794.57     1728.39     90.49 o 
 -12  15   7       99.68       99.09     29.79 o 
 -11  15   7      424.22      457.11     42.49 o 
 -10  15   7      434.62      400.17     35.26 o 
  -9  15   7      946.80      895.69     46.37 o 
  -8  15   7       94.09       40.95     16.64 o 
  -7  15   7       14.56       15.20     11.32 o 
  -6  15   7        4.39        5.06     10.94 o 
  -5  15   7      402.71      511.13     50.89 o 
  -4  15   7     1345.98     1515.21     78.51 o 
  -3  15   7    10976.35    12619.31    294.26 o 
  -2  15   7      216.90      283.68     38.64 o 
  -1  15   7     2669.04     2807.17    141.75 o 
   0  15   7     5848.25     5626.52    203.40 o 
   1  15   7     5031.54     5228.56    155.64 o 
   2  15   7      998.11     1022.08     71.90 o 
   3  15   7     2166.90     2068.36    132.98 o 
   4  15   7      514.72      514.46     65.00 o 
   5  15   7      129.16        8.30     32.03 o 
   6  15   7     1561.18     1740.52    160.26 o 
   7  15   7      834.78      747.32    105.23 o 
   8  15   7     4775.01     4743.72    277.28 o 
   9  15   7     3406.50     3546.06    243.07 o 
  10  15   7     2922.28     2929.78    224.10 o 
  11  15   7     5202.63     5192.81    380.61 o 
 -17  16   7       40.58       83.08     43.26 o 
 -16  16   7    22139.60    24006.39    550.74 o 
 -15  16   7      904.54      846.36     78.49 o 
 -14  16   7    26014.19    26398.65    454.65 o 
 -13  16   7     1637.29     1690.78     98.65 o 
 -12  16   7    10750.95    10906.31    267.46 o 
 -11  16   7      380.90      355.08     38.62 o 
 -10  16   7     2505.71     2691.34     95.12 o 
  -9  16   7        2.50        3.53     11.45 o 
  -8  16   7     2699.46     2674.97     77.98 o 
  -7  16   7       48.10       30.08     13.57 o 
  -6  16   7    11377.02    12261.73    573.76 o 
  -5  16   7      224.48      169.19     46.97 o 
  -4  16   7    10027.58    12219.71    456.74 o 
  -3  16   7     1235.96     1265.09     81.32 o 
  -2  16   7    34455.71    35610.25    466.73 o 
  -1  16   7     4845.66     5032.80    205.19 o 
   0  16   7    21751.00    22600.81    420.30 o 
   1  16   7     1809.57     1915.68    106.96 o 
   2  16   7    13893.12    13933.70    329.48 o 
   3  16   7     1253.63     1359.52     89.25 o 
   4  16   7     2765.02     3077.56    169.86 o 
   5  16   7      466.50      454.19     60.58 o 
   6  16   7     3838.57     3956.00    247.84 o 
   7  16   7      394.20      279.63    114.17 o 
   8  16   7    20069.01    20914.53    793.68 o 
   9  16   7      662.19      823.46    119.72 o 
  10  16   7    11938.09    12016.63    460.82 o 
 -16  17   7     1016.04     1162.77    134.28 o 
 -15  17   7      547.58      536.90     62.84 o 
 -14  17   7      502.64      509.68     66.10 o 
 -13  17   7      775.93      858.05     73.31 o 
 -12  17   7        8.73       -0.47     18.99 o 
 -11  17   7     1078.90     1110.00     71.26 o 
 -10  17   7      237.43      174.52     27.34 o 
  -9  17   7      159.68       91.15     18.79 o 
  -8  17   7     1484.28     1510.58     66.78 o 
  -7  17   7       11.76        7.52     16.14 o 
  -6  17   7       41.46       31.83     13.10 o 
  -5  17   7      346.96      272.01     37.99 o 
  -4  17   7     1209.48     1178.39     85.24 o 
  -3  17   7      149.50      113.13     28.76 o 
  -2  17   7     1121.20     1403.68     92.88 o 
  -1  17   7      434.14      476.44     63.93 o 
   0  17   7     1789.09     1913.02    128.37 o 
   1  17   7        1.93       -0.21     27.67 o 
   2  17   7      520.38      583.61     58.81 o 
   3  17   7        1.04       16.60     21.06 o 
   4  17   7     1485.68     1522.66     99.35 o 
   5  17   7       53.62       24.75     25.57 o 
   6  17   7      161.85      110.92     30.53 o 
   7  17   7        0.73      -58.67     58.67 o 
   8  17   7      495.68      541.40     98.67 o 
   9  17   7        8.11       12.85     37.04 o 
  10  17   7       61.41       14.30     34.57 o 
 -16  18   7     2907.02     2915.57    277.59 o 
 -15  18   7      501.48      425.66     74.11 o 
 -14  18   7     3836.56     3696.49    220.43 o 
 -13  18   7      122.24      189.82     45.69 o 
 -12  18   7     2879.45     2994.00    123.80 o 
 -11  18   7      909.81      930.21     64.98 o 
 -10  18   7     1749.15     1731.54    100.08 o 
  -9  18   7     1058.15     1043.60     64.27 o 
  -8  18   7     1544.38     1689.73     80.35 o 
  -7  18   7      222.88      296.35     45.99 o 
  -6  18   7     1089.08     1284.20     93.03 o 
  -5  18   7      196.07      235.07     43.93 o 
  -4  18   7     2586.84     2955.84    156.18 o 
  -3  18   7      139.24      137.02     43.51 o 
  -2  18   7     4012.50     4437.46    194.10 o 
  -1  18   7        0.37      104.72     50.22 o 
   0  18   7     5466.58     5689.15    226.53 o 
   1  18   7      434.03      633.77     79.14 o 
   2  18   7     2838.90     3004.78    133.82 o 
   3  18   7       22.38      -17.16     31.60 o 
   4  18   7      565.72      494.51     56.77 o 
   5  18   7     1134.14     1150.76    105.62 o 
   6  18   7      698.88      648.43     86.19 o 
   7  18   7        0.15      -38.33     38.33 o 
   8  18   7      455.96      470.71     76.30 o 
   9  18   7      341.14      449.00    120.70 o 
 -15  19   7     5516.58     5397.58    428.74 o 
 -14  19   7      321.29      379.68     71.57 o 
 -13  19   7     6211.22     5823.69    233.40 o 
 -12  19   7      191.23      154.31     35.92 o 
 -11  19   7     3502.00     3580.42    170.69 o 
 -10  19   7       55.70       16.87     29.12 o 
  -9  19   7      839.06      887.40     74.56 o 
  -8  19   7       12.33       18.16     22.20 o 
  -7  19   7     4363.95     4562.03    183.00 o 
  -6  19   7     2047.93     2308.48    127.79 o 
  -5  19   7     3799.53     4155.31    170.39 o 
  -4  19   7     1471.50     1661.78    122.67 o 
  -3  19   7     4119.06     4294.19    196.84 o 
  -2  19   7     2992.39     3277.36    174.85 o 
  -1  19   7    10478.81    10837.59    323.26 o 
   0  19   7     3066.31     3023.33    201.25 o 
   1  19   7     3218.69     3636.77    190.93 o 
   2  19   7     3521.56     3531.34    149.63 o 
   3  19   7      678.38      687.46     68.79 o 
   4  19   7     1895.62     1898.21    116.25 o 
   5  19   7        8.78      -29.72     29.72 o 
   6  19   7     1758.31     1783.96    117.86 o 
   7  19   7     1520.41     1338.83    126.02 o 
   8  19   7     3335.73     3314.78    238.53 o 
 -14  20   7    26835.38    24665.72    901.48 o 
 -13  20   7       93.05       92.36     44.26 o 
 -12  20   7    11761.35    11351.29    323.85 o 
 -11  20   7       97.67        7.75     28.63 o 
 -10  20   7     6980.08     6798.57    213.51 o 
  -9  20   7       70.86       13.61     25.44 o 
  -8  20   7     9263.40     9393.52    300.30 o 
  -7  20   7       87.62       48.60     33.70 o 
  -6  20   7     5481.58     5890.36    223.55 o 
  -5  20   7        0.45        6.27     52.17 o 
  -4  20   7    30574.35    32881.45    841.74 o 
  -3  20   7      470.22      460.89     77.24 o 
  -2  20   7    24525.29    25441.27    492.34 o 
  -1  20   7     1423.92     1517.13    144.67 o 
   0  20   7    27466.56    27194.39    523.05 o 
   1  20   7      366.01      370.84     76.96 o 
   2  20   7    11855.09    11867.46    358.05 o 
   3  20   7      368.73      390.97     65.71 o 
   4  20   7     2715.58     2792.81    178.94 o 
   5  20   7      315.96      228.89     63.42 o 
   6  20   7     9142.76     8956.80    331.59 o 
   7  20   7       36.62       40.79     35.77 o 
   8  20   7     9024.82     8391.92    688.08 o 
 -13  21   7      339.20      288.05     98.33 o 
 -12  21   7     1313.94     1348.26    124.39 o 
 -11  21   7     1073.68      929.58     84.66 o 
 -10  21   7      131.01       63.74     24.33 o 
  -9  21   7     1404.79     1380.21    107.50 o 
  -8  21   7      161.27      119.46     36.11 o 
  -7  21   7       27.29       23.40     26.91 o 
  -6  21   7        0.61      -39.65     41.50 o 
  -5  21   7       38.03       43.16     33.31 o 
  -4  21   7       43.65       47.27     50.20 o 
  -3  21   7      854.12      882.92     94.64 o 
  -2  21   7      276.47      341.79     82.50 o 
  -1  21   7      717.10      769.99    125.40 o 
   0  21   7        2.51       40.59     42.96 o 
   1  21   7     1726.10     1880.78    144.62 o 
   2  21   7     4410.90     4181.76    251.36 o 
   3  21   7      152.09      128.08     42.88 o 
   4  21   7      609.45      587.02     81.65 o 
   5  21   7       25.13     -100.19    100.19 o 
   6  21   7      106.65       66.61    110.45 o 
   7  21   7      289.00      281.29     75.05 o 
 -11  22   7       44.80       21.30     42.95 o 
 -10  22   7     1596.16     1595.15    109.05 o 
  -9  22   7      353.70      324.10     50.93 o 
  -8  22   7      746.69      678.64     78.44 o 
  -7  22   7     2775.78     2832.43    155.88 o 
  -6  22   7     1690.53     1900.65    144.12 o 
  -5  22   7      614.71      675.44     86.74 o 
  -4  22   7     1993.18     2050.38    148.20 o 
  -3  22   7     1702.46     2050.35    150.27 o 
  -2  22   7     5310.21     5558.23    247.03 o 
  -1  22   7     1391.47     1528.66    205.96 o 
   0  22   7     5907.22     6278.22    283.82 o 
   1  22   7      724.60      626.35    104.39 o 
   2  22   7     2765.62     2981.14    188.43 o 
   3  22   7      406.49      512.89     91.80 o 
   4  22   7     1339.67     1245.22    125.51 o 
   5  22   7      737.71      800.85    119.14 o 
 -10  23   7        0.96      -60.14     60.14 o 
  -9  23   7      270.00       83.02     50.99 o 
  -8  23   7        5.80       -7.00     32.89 o 
  -7  23   7     1058.37      959.72     93.26 o 
  -6  23   7      231.00      167.55     43.81 o 
  -5  23   7     1636.16     1747.59    139.46 o 
  -4  23   7      869.46      869.43     97.36 o 
  -3  23   7     4106.65     4035.33    214.56 o 
  -2  23   7      483.93     1034.62    238.68 o 
  -1  23   7     3604.87     3844.49    306.54 o 
   0  23   7      394.73      598.15     93.08 o 
   1  23   7     1012.27     1078.71    116.00 o 
   2  23   7     1585.58     1578.65    141.46 o 
   3  23   7      265.82      212.16     59.45 o 
   4  23   7      429.75      370.79     80.39 o 
  -9  24   7       35.27     -110.37    110.37 o 
  -8  24   7     1973.13     2034.89    277.93 o 
  -7  24   7      556.79      503.60     93.89 o 
  -6  24   7     4949.47     5154.52    249.88 o 
  -5  24   7        1.21       53.67     32.65 o 
  -4  24   7     5296.36     5250.73    389.85 o 
  -3  24   7       10.59      -38.88     38.88 o 
  -2  24   7    11231.89    11351.29    370.86 o 
  -1  24   7       43.86      -20.32     38.93 o 
   0  24   7     9875.48     9738.50    552.01 o 
   1  24   7       63.48       45.05     44.88 o 
   2  24   7     3993.25     3669.51    357.54 o 
  -4  25   7       51.89     -100.12    100.12 o 
  -3  25   7        2.14      -99.54     99.54 o 
  -2  25   7       61.38      -12.11     57.05 o 
  -1  25   7      706.90      527.32    138.95 o 
   0  25   7     1636.06     1856.42    251.64 o 
 -20   0   8     1948.34     1891.15    274.78 o 
 -19   0   8       30.53       -5.79     69.80 o 
 -18   0   8     3834.79     4259.86    391.01 o 
 -17   0   8       26.77       64.43     48.52 o 
 -16   0   8    29247.52    29729.50    969.37 o 
 -15   0   8      244.12      225.34     32.39 o 
 -14   0   8    60042.74    64121.38   1129.94 o 
 -13   0   8      170.30      224.24     35.91 o 
 -12   0   8    62983.23    61966.16    764.49 o 
 -11   0   8      546.56      532.55     52.92 o 
 -10   0   8    35599.47    35629.31    419.66 o 
  -9   0   8      321.42      309.41     40.12 o 
  -8   0   8    16846.46    17326.83    465.62 o 
  -7   0   8      161.82      147.71     18.30 o 
  -6   0   8    31440.88    32919.31    583.80 o 
  -5   0   8      183.18      146.97     18.40 o 
  -4   0   8     6610.48     5819.83    291.74 o 
  -3   0   8     1809.93     1590.96     50.49 o 
  -2   0   8   108692.77   107865.91   1557.97 o 
  -1   0   8     6110.30     5893.94    135.27 o 
   0   0   8   122007.27   118806.74   1849.44 o 
   1   0   8     3072.24     2954.61    138.44 o 
   2   0   8    71280.22    70144.35    705.72 o 
   3   0   8     1387.24     1321.26     60.12 o 
   4   0   8    13195.80    14088.20    223.60 o 
   5   0   8      785.66      775.36     85.96 o 
   6   0   8    17250.93    17833.53    579.54 o 
   7   0   8      509.57      464.70     94.11 o 
   8   0   8    21511.75    20829.83    647.03 o 
   9   0   8      260.13      207.52     43.48 o 
  10   0   8    11637.97    11532.05    384.69 o 
  11   0   8       38.59       24.80     27.33 o 
  12   0   8    17102.76    17296.52    489.92 o 
  13   0   8      127.44      199.27    103.81 o 
 -20   1   8       29.92      -25.62     62.49 o 
 -19   1   8     1139.46     1284.66    156.43 o 
 -18   1   8       51.08       60.23     47.66 o 
 -17   1   8     4654.35     5138.60    295.24 o 
 -16   1   8        8.73       50.41     64.50 o 
 -15   1   8     4060.30     4131.37     95.78 o 
 -14   1   8     1567.26     1705.92     81.11 o 
 -13   1   8     8618.80     9044.09    172.14 o 
 -12   1   8      750.03      790.42     52.84 o 
 -11   1   8     8340.95     8388.92    134.05 o 
 -10   1   8        9.20       28.49     12.94 o 
  -9   1   8     4680.53     4509.73     92.78 o 
  -8   1   8      925.01      922.12     37.70 o 
  -7   1   8      359.89      356.02     19.56 o 
  -6   1   8     2613.92     2656.23     68.03 o 
  -5   1   8     4169.64     3811.68     86.41 o 
  -4   1   8     1105.61      944.85     43.26 o 
  -3   1   8     4580.94     4233.84     59.33 o 
  -2   1   8     9261.06     8815.08    110.35 o 
  -1   1   8    25604.99    24646.72    366.27 o 
   0   1   8    13630.83    13247.81    172.74 o 
   1   1   8    17896.97    17160.37    209.69 o 
   2   1   8     3471.77     3384.62     99.71 o 
   3   1   8     7139.08     7143.17    129.12 o 
   4   1   8     4884.00     4916.65     90.51 o 
   5   1   8     2304.29     2366.60    104.58 o 
   6   1   8     6935.65     6784.28    210.95 o 
   7   1   8     1290.38     1251.74    147.44 o 
   8   1   8     5200.71     5380.32    198.23 o 
   9   1   8     2785.06     2743.84    129.12 o 
  10   1   8     2539.31     2614.59    129.26 o 
  11   1   8     4154.20     4152.99    167.37 o 
  12   1   8     4614.16     4579.11    180.07 o 
  13   1   8     5824.16     5889.47    342.69 o 
 -20   2   8        1.57     -112.33    112.33 o 
 -19   2   8      352.56      306.51     73.83 o 
 -18   2   8       30.48      -65.27    105.53 o 
 -17   2   8     2410.78     2463.42    206.23 o 
 -16   2   8      260.24      234.90     61.72 o 
 -15   2   8       50.91       40.32     20.10 o 
 -14   2   8        9.74      -14.18     14.18 o 
 -13   2   8       13.44       29.28     11.92 o 
 -12   2   8      346.04      328.95     30.69 o 
 -11   2   8      942.22     1003.87     49.44 o 
 -10   2   8        0.41        3.15      8.58 o 
  -9   2   8       50.40       78.24     11.91 o 
  -8   2   8       63.50       64.41     10.14 o 
  -7   2   8      489.14      428.14     18.73 o 
  -6   2   8        5.37        6.56      7.04 o 
  -5   2   8     5912.11     5996.91    113.70 o 
  -4   2   8      282.44      247.96     21.01 o 
  -3   2   8     9067.45     8462.58     99.67 o 
  -2   2   8       39.28       60.39      8.69 o 
  -1   2   8     1427.30     1308.25     50.89 o 
   0   2   8      484.58      488.52     34.09 o 
   1   2   8     1394.70     1194.41     56.74 o 
   2   2   8      560.71      531.97     44.84 o 
   3   2   8     1657.84     1660.53     65.01 o 
   4   2   8       15.40       11.18      7.08 o 
   5   2   8      419.87      314.77     37.99 o 
   6   2   8      111.25       42.43     29.50 o 
   7   2   8     1044.28     1134.42     88.65 o 
   8   2   8       33.47       29.06     31.39 o 
   9   2   8      530.23      526.57     56.14 o 
  10   2   8       33.91       -9.91     24.96 o 
  11   2   8      258.89      155.07     39.29 o 
  12   2   8      184.24      116.38     25.52 o 
  13   2   8      671.67      736.02    119.89 o 
 -20   3   8      667.65      632.56    112.23 o 
 -19   3   8     2003.50     2065.29    231.72 o 
 -18   3   8       53.29      109.71     50.27 o 
 -17   3   8     2207.58     2304.84    198.46 o 
 -16   3   8       28.47       42.91     16.76 o 
 -15   3   8    13622.59    13838.64    194.95 o 
 -14   3   8       17.69       11.11     13.07 o 
 -13   3   8    13320.22    14010.89    199.99 o 
 -12   3   8     3238.35     3288.15     97.44 o 
 -11   3   8     1423.19     1551.88     61.54 o 
 -10   3   8      119.81       88.78     17.21 o 
  -9   3   8    14241.12    14651.57    166.69 o 
  -8   3   8      872.21      846.17     33.99 o 
  -7   3   8     5229.38     5250.80    122.11 o 
  -6   3   8      914.24      890.43     34.73 o 
  -5   3   8     1485.89     1273.87     54.75 o 
  -4   3   8     2396.07     2361.60     60.86 o 
  -3   3   8    13239.71    12633.97    170.34 o 
  -2   3   8     1065.34     1038.30     38.70 o 
  -1   3   8    11228.04    10663.31    156.71 o 
   0   3   8     3607.15     3509.50     99.32 o 
   1   3   8    14278.78    13643.41    208.76 o 
   2   3   8     2565.13     2547.79     86.84 o 
   3   3   8     1820.81     1733.86     69.88 o 
   4   3   8       12.25        5.97      8.62 o 
   5   3   8      215.58      206.17     39.18 o 
   6   3   8     4576.34     4636.65    173.67 o 
   7   3   8        2.18      -21.02     21.02 o 
   8   3   8     1350.11     1253.76     95.64 o 
   9   3   8      171.19      123.26     28.48 o 
  10   3   8      211.98      185.32     33.66 o 
  11   3   8     3525.65     3558.37    155.79 o 
  12   3   8      664.63      712.87     71.69 o 
  13   3   8     1004.21     1191.17    158.78 o 
 -20   4   8      583.10      515.96     98.02 o 
 -19   4   8      174.16       68.73     82.53 o 
 -18   4   8     3364.27     3456.20    249.53 o 
 -17   4   8       45.09       46.45     98.04 o 
 -16   4   8    23060.63    23231.61    367.90 o 
 -15   4   8       65.11       64.25     11.38 o 
 -14   4   8    44420.32    45816.37    651.46 o 
 -13   4   8      532.65      527.04     39.99 o 
 -12   4   8    39857.02    42907.22    635.21 o 
 -11   4   8      478.27      488.28     35.15 o 
 -10   4   8    44524.10    46080.66    285.94 o 
  -9   4   8      309.34      293.96     21.77 o 
  -8   4   8    22672.67    22718.69    174.60 o 
  -7   4   8      162.53      145.58     18.34 o 
  -6   4   8     2303.57     2460.86     66.84 o 
  -5   4   8      579.25      553.97     36.68 o 
  -4   4   8    18703.11    18361.74    347.81 o 
  -3   4   8     1786.92     1751.26     53.03 o 
  -2   4   8    49234.30    45881.61    396.10 o 
  -1   4   8      861.62      730.72     42.26 o 
   0   4   8   117121.33   116731.49    605.05 o 
   1   4   8     2845.52     2728.50    108.56 o 
   2   4   8    19240.24    19175.46    419.62 o 
   3   4   8      586.28      570.15     44.71 o 
   4   4   8    10840.08    11174.35    189.50 o 
   5   4   8      183.50      156.95     26.00 o 
   6   4   8     8526.43     8770.06    191.23 o 
   7   4   8     1403.90     1402.85     98.98 o 
   8   4   8     6343.75     6312.44    236.02 o 
   9   4   8      474.34      467.89     59.66 o 
  10   4   8     8035.93     7739.78    225.13 o 
  11   4   8      230.54      195.23     36.38 o 
  12   4   8    10606.74    10380.61    271.05 o 
  13   4   8      934.86      828.69    133.20 o 
 -20   5   8       15.05        8.82     42.99 o 
 -19   5   8      406.01      285.49    102.90 o 
 -18   5   8     2996.48     3073.86    236.78 o 
 -17   5   8      783.31      732.78    111.56 o 
 -16   5   8      151.42      123.22     27.99 o 
 -15   5   8     4552.41     4405.18    152.43 o 
 -14   5   8     3717.24     3946.05    108.59 o 
 -13   5   8     2911.50     3084.54     97.48 o 
 -12   5   8    15430.18    15562.46    185.32 o 
 -11   5   8    12599.78    12861.15    165.46 o 
 -10   5   8     1443.53     1427.50     58.46 o 
  -9   5   8     1038.72     1105.94     44.34 o 
  -8   5   8     1998.39     1991.27     52.64 o 
  -7   5   8     3209.04     2960.50     90.76 o 
  -6   5   8     1043.61      970.18     43.16 o 
  -5   5   8     1684.15     1698.65     65.85 o 
  -4   5   8     5470.87     5238.77     96.95 o 
  -3   5   8     2439.27     2382.95     63.51 o 
  -2   5   8      957.09      800.79     26.65 o 
  -1   5   8    31052.32    29770.48    471.70 o 
   0   5   8    14327.67    14126.24    246.64 o 
   1   5   8    10829.92    10638.84    193.78 o 
   2   5   8     9508.38     9550.85    251.71 o 
   3   5   8     1736.95     1808.60     82.13 o 
   4   5   8      336.75      420.03     38.19 o 
   5   5   8     4332.28     4162.98     89.10 o 
   6   5   8     6003.37     6394.59    202.85 o 
   7   5   8      167.69       99.69     22.92 o 
   8   5   8     2456.78     2514.42    136.66 o 
   9   5   8      280.86      235.03     42.00 o 
  10   5   8     1742.15     1766.24    120.57 o 
  11   5   8     2452.27     2505.75    131.88 o 
  12   5   8     2683.27     2775.24    141.35 o 
  13   5   8     3663.86     3717.03    269.14 o 
 -20   6   8        0.29     -214.14    214.14 o 
 -19   6   8        7.95      -45.75     54.17 o 
 -18   6   8       16.38       39.06     54.33 o 
 -17   6   8     3516.83     4012.27    260.83 o 
 -16   6   8       20.66       20.86     20.67 o 
 -15   6   8    11295.79    11576.14    182.31 o 
 -14   6   8     1135.24     1170.30     54.23 o 
 -13   6   8     4941.34     5010.10    113.52 o 
 -12   6   8      261.78      224.05     25.11 o 
 -11   6   8    13939.28    14737.23    242.06 o 
 -10   6   8     1759.13     1859.93     68.34 o 
  -9   6   8     1441.50     1336.55     48.90 o 
  -8   6   8       57.69       41.45     10.46 o 
  -7   6   8     3263.60     3234.66     75.97 o 
  -6   6   8        3.02       13.75      8.81 o 
  -5   6   8     1857.59     1652.15     71.72 o 
  -4   6   8       19.42        4.99      8.08 o 
  -3   6   8     4628.64     3984.68     84.05 o 
  -2   6   8     1502.18     1363.47     33.44 o 
  -1   6   8    23804.81    23721.51    248.20 o 
   0   6   8     3701.24     3631.09    111.01 o 
   1   6   8    10129.60    10189.45    193.08 o 
   2   6   8      608.87      622.54     44.26 o 
   3   6   8     8617.04     8345.07    152.56 o 
   4   6   8     2158.87     2252.61     81.01 o 
   5   6   8      166.47      154.14     16.56 o 
   6   6   8       24.41       25.03     12.87 o 
   7   6   8     8565.12     8931.59    260.33 o 
   8   6   8      684.95      670.70     73.36 o 
   9   6   8     1996.99     1980.78    125.66 o 
  10   6   8      312.13      418.46     60.01 o 
  11   6   8     1023.32     1011.01     85.27 o 
  12   6   8      196.82      213.79     40.81 o 
  13   6   8     6310.61     6773.45    492.17 o 
 -20   7   8      426.17      540.79    151.10 o 
 -19   7   8     2071.12     2054.64    197.94 o 
 -18   7   8       79.04      -11.49     50.05 o 
 -17   7   8     3828.49     3794.43    255.41 o 
 -16   7   8      769.08      845.65     75.06 o 
 -15   7   8     2581.89     2668.80     92.18 o 
 -14   7   8      396.06      402.05     29.11 o 
 -13   7   8     8946.91     8952.09    178.45 o 
 -12   7   8      175.99      154.90     20.21 o 
 -11   7   8     3344.71     3482.74     97.84 o 
 -10   7   8       90.68      102.58     15.34 o 
  -9   7   8     3258.00     3175.63     80.21 o 
  -8   7   8      748.17      764.96     37.42 o 
  -7   7   8      235.48      211.98     28.41 o 
  -6   7   8     1521.87     1499.88     62.36 o 
  -5   7   8     1499.55     1509.09     78.64 o 
  -4   7   8     1266.58     1253.24     56.28 o 
  -3   7   8     9023.25     6748.52    898.06 o 
  -2   7   8      141.72       95.77     13.55 o 
  -1   7   8     4212.12     4295.31     94.63 o 
   0   7   8     3509.04     3552.57    112.16 o 
   1   7   8     7076.78     7103.54    175.38 o 
   2   7   8      294.50      317.53     30.45 o 
   3   7   8     1994.82     1922.96     72.00 o 
   4   7   8      931.40      996.41     58.11 o 
   5   7   8      955.41      927.78     43.35 o 
   6   7   8     4195.47     4149.33    118.23 o 
   7   7   8      177.91      139.59     21.61 o 
   8   7   8     1247.93     1352.83    116.54 o 
   9   7   8      206.92      212.86     42.19 o 
  10   7   8      913.17     1005.72     91.13 o 
  11   7   8      126.75       96.26     52.17 o 
  12   7   8      413.38      418.07     70.53 o 
  13   7   8     1286.14     1566.85    233.12 o 
 -20   8   8      883.01      797.15    182.04 o 
 -19   8   8      119.09        1.17     57.71 o 
 -18   8   8     1744.46     1562.09    168.51 o 
 -17   8   8       51.98       28.28     33.36 o 
 -16   8   8    13129.70    13385.32    306.74 o 
 -15   8   8        0.30       13.14     17.25 o 
 -14   8   8    36490.14    37324.18    377.37 o 
 -13   8   8       28.48       26.82     15.30 o 
 -12   8   8    24425.61    24783.80    273.50 o 
 -11   8   8      111.74       85.96     18.00 o 
 -10   8   8    28135.06    28127.44    245.69 o 
  -9   8   8       45.46       33.48     10.99 o 
  -8   8   8    15212.39    16009.68    181.50 o 
  -7   8   8      433.08      449.74     28.30 o 
  -6   8   8     4209.70     4199.80     95.51 o 
  -5   8   8       79.93       80.96     13.78 o 
  -4   8   8    11779.63    10434.15    529.46 o 
  -3   8   8      661.76      620.51     30.81 o 
  -2   8   8    33966.33    32703.56    747.76 o 
  -1   8   8      636.22      624.80     34.95 o 
   0   8   8    61363.35    62144.59    609.06 o 
   1   8   8      176.63      178.02     29.03 o 
   2   8   8    26509.19    26589.56    519.97 o 
   3   8   8      310.83      278.11     29.31 o 
   4   8   8     3038.49     3015.99    102.44 o 
   5   8   8       20.94      -15.64     17.42 o 
   6   8   8    10198.64    10123.06    173.52 o 
   7   8   8      338.63      302.96     39.49 o 
   8   8   8     4645.74     4644.93    141.12 o 
   9   8   8       60.34       40.46     21.96 o 
  10   8   8     5163.92     5446.71    224.57 o 
  11   8   8        5.27      -10.03     47.77 o 
  12   8   8     7637.17     7442.26    281.07 o 
  13   8   8      226.96      189.80     85.66 o 
 -20   9   8      924.24      710.58    170.49 o 
 -19   9   8       31.66      -81.92    143.46 o 
 -18   9   8      417.36      317.03     73.58 o 
 -17   9   8     1599.90     1649.60    172.61 o 
 -16   9   8     3043.05     3414.43    161.23 o 
 -15   9   8     3388.58     3425.75    162.05 o 
 -14   9   8     8175.43     8178.75    181.45 o 
 -13   9   8     4860.59     4870.66    137.25 o 
 -12   9   8     6450.61     6482.99    142.19 o 
 -11   9   8     5078.09     5090.22    109.44 o 
 -10   9   8     5196.82     5366.62    108.29 o 
  -9   9   8     4739.19     4818.15    103.15 o 
  -8   9   8     3983.40     4064.92    108.75 o 
  -7   9   8     3381.34     3655.06     74.56 o 
  -6   9   8     6095.91     6840.92    114.71 o 
  -5   9   8     1247.45     1184.21     70.50 o 
  -4   9   8      253.13      268.11     32.01 o 
  -3   9   8     3638.75     3451.06    122.79 o 
  -2   9   8    13301.48    13344.31    202.10 o 
  -1   9   8    24072.08    23527.20    295.82 o 
   0   9   8    24974.21    22772.75    556.14 o 
   1   9   8    12532.93    11963.06    179.04 o 
   2   9   8     7728.04     7730.45    152.56 o 
   3   9   8     5051.00     5021.40    151.90 o 
   4   9   8     5167.69     5205.50    150.03 o 
   5   9   8     4261.78     4360.05    129.34 o 
   6   9   8     2519.83     2399.23     86.19 o 
   7   9   8     5381.57     5462.40    149.80 o 
   8   9   8     3727.32     3799.33    176.02 o 
   9   9   8     1534.78     1408.07    110.92 o 
  10   9   8     2320.53     2454.08    151.88 o 
  11   9   8     5942.62     6402.05    288.73 o 
  12   9   8     6014.65     6356.84    301.79 o 
 -19  10   8      982.44      695.67    165.31 o 
 -18  10   8        5.29      -68.10     68.10 o 
 -17  10   8     7996.07     8223.37    456.93 o 
 -16  10   8      482.02      372.90    123.78 o 
 -15  10   8    19044.34    20205.00    400.77 o 
 -14  10   8     1221.10     1275.02     73.52 o 
 -13  10   8    23672.55    24024.90    309.93 o 
 -12  10   8     2195.38     2209.08     76.24 o 
 -11  10   8    17330.93    17517.16    205.87 o 
 -10  10   8     3003.64     3041.49     83.32 o 
  -9  10   8    17824.88    18175.05    256.26 o 
  -8  10   8      820.05      903.38     39.58 o 
  -7  10   8     3858.34     4142.05     78.99 o 
  -6  10   8      110.90      141.75     15.64 o 
  -5  10   8    11738.50    12888.18    444.01 o 
  -4  10   8      908.60      804.86     35.65 o 
  -3  10   8    26371.53    27134.61    749.83 o 
  -2  10   8     3873.40     3905.51    174.81 o 
  -1  10   8    28853.26    26599.51    634.70 o 
   0  10   8     4076.00     3025.48    312.19 o 
   1  10   8    58057.38    53735.32   1913.30 o 
   2  10   8     5685.00     5635.87    136.89 o 
   3  10   8     4327.18     4057.68    124.16 o 
   4  10   8     1171.92     1209.18     72.62 o 
   5  10   8     9508.27     9612.47    245.06 o 
   6  10   8      994.88     1036.68     63.91 o 
   7  10   8     8585.77     8834.79    193.18 o 
   8  10   8      682.40      675.29    103.17 o 
   9  10   8     6856.85     7071.90    249.28 o 
  10  10   8      417.66      417.23     60.61 o 
  11  10   8     9451.53     9781.69    310.73 o 
  12  10   8      523.02      626.60    140.33 o 
 -19  11   8      683.96      636.02    158.30 o 
 -18  11   8     1905.95     1762.78    184.33 o 
 -17  11   8     2976.79     2903.65    272.06 o 
 -16  11   8       11.01       10.36     34.19 o 
 -15  11   8     6682.24     7335.10    281.23 o 
 -14  11   8      559.96      606.96     72.70 o 
 -13  11   8     2444.73     2554.93     91.64 o 
 -12  11   8      210.86      212.65     25.92 o 
 -11  11   8     2582.36     2677.74     89.13 o 
 -10  11   8     1287.52     1290.77     62.12 o 
  -9  11   8     1192.09     1241.85     57.82 o 
  -8  11   8      368.79      360.17     24.42 o 
  -7  11   8     1257.36     1305.20     50.48 o 
  -6  11   8     1184.76     1230.90     54.61 o 
  -5  11   8       26.78       34.66     14.44 o 
  -4  11   8      408.87      315.18     29.21 o 
  -3  11   8     4950.56     4943.72    197.54 o 
  -2  11   8       34.76       46.44     18.47 o 
  -1  11   8     4718.04     4440.04     95.43 o 
   0  11   8       33.14       63.14     24.87 o 
   1  11   8      247.33      347.90     44.40 o 
   2  11   8       41.95       35.81     21.67 o 
   3  11   8      501.30      461.45     40.37 o 
   4  11   8        5.26       23.92     15.07 o 
   5  11   8      968.07      951.62     77.60 o 
   6  11   8      678.62      711.94     70.14 o 
   7  11   8      589.88      556.87     64.66 o 
   8  11   8     1011.44      996.57     89.57 o 
   9  11   8      107.47      158.38     39.30 o 
  10  11   8        7.57       -7.16     47.95 o 
  11  11   8      525.74      545.86     98.88 o 
 -19  12   8        9.40     -114.27    114.27 o 
 -18  12   8       72.69      -16.51     39.81 o 
 -17  12   8      692.93      752.95    122.50 o 
 -16  12   8     7534.05     7684.60    358.62 o 
 -15  12   8      175.94      160.26     34.51 o 
 -14  12   8    11724.71    11921.18    256.33 o 
 -13  12   8      404.72      343.21     34.04 o 
 -12  12   8    20644.59    20347.03    251.79 o 
 -11  12   8      583.49      595.60     41.52 o 
 -10  12   8     7677.55     7684.31    170.04 o 
  -9  12   8      115.92      130.32     20.69 o 
  -8  12   8     6920.49     6851.79    200.01 o 
  -7  12   8      608.56      709.44     38.56 o 
  -6  12   8     4480.76     4995.17    150.61 o 
  -5  12   8      232.13      207.12     35.89 o 
  -4  12   8     3454.16     3598.61    132.30 o 
  -3  12   8      197.60      211.43     37.32 o 
  -2  12   8    15278.90    15015.23    282.04 o 
  -1  12   8       63.15      107.46     29.98 o 
   0  12   8    12601.67    12149.38    275.20 o 
   1  12   8      532.73      515.59     59.02 o 
   2  12   8    15791.43    14915.82    465.20 o 
   3  12   8       51.78       41.22     17.47 o 
   4  12   8     1185.80      996.05     70.65 o 
   5  12   8        0.50      -11.18     19.37 o 
   6  12   8     1477.48     1499.96    103.58 o 
   7  12   8        0.63      -12.36     21.67 o 
   8  12   8     2991.91     3088.16    158.96 o 
   9  12   8       99.64      139.88     73.16 o 
  10  12   8      224.45      116.74     47.38 o 
  11  12   8       56.60       35.30     54.17 o 
 -18  13   8     1567.60     1593.46    176.36 o 
 -17  13   8      275.26      269.29     68.12 o 
 -16  13   8     8356.82     8184.99    390.82 o 
 -15  13   8      198.45      174.24     36.71 o 
 -14  13   8     8676.75     9367.20    263.81 o 
 -13  13   8     4062.93     4159.25    189.72 o 
 -12  13   8    13817.72    13582.52    223.25 o 
 -11  13   8     5296.62     5010.58    121.30 o 
 -10  13   8     9674.74     9840.83    294.07 o 
  -9  13   8     1503.48     1595.00     58.82 o 
  -8  13   8     1700.29     1832.24     54.73 o 
  -7  13   8     2008.12     2233.52     69.32 o 
  -6  13   8     9532.92    10756.83    400.06 o 
  -5  13   8     2918.13     3327.10    121.63 o 
  -4  13   8      273.27      311.58     30.54 o 
  -3  13   8     4620.96     5016.39    231.68 o 
  -2  13   8     7513.45     7787.99    173.36 o 
  -1  13   8    11978.59    11902.95    279.27 o 
   0  13   8    18118.78    17335.84    245.55 o 
   1  13   8     8839.78     8799.25    190.59 o 
   2  13   8     6240.25     6467.40    220.38 o 
   3  13   8     1590.57     1569.95    142.03 o 
   4  13   8     2093.12     2164.06     94.85 o 
   5  13   8     5110.65     5371.65    169.60 o 
   6  13   8      289.59      220.86     61.05 o 
   7  13   8     1944.86     1983.29    175.00 o 
   8  13   8     2516.23     2509.64    199.74 o 
   9  13   8     1084.01     1000.93    129.11 o 
  10  13   8     2016.97     2039.87    187.06 o 
  11  13   8     1372.49     1690.89    215.96 o 
 -18  14   8       49.33      -15.75     66.77 o 
 -17  14   8     6015.39     5929.74    273.85 o 
 -16  14   8      159.88      102.40     38.43 o 
 -15  14   8    19792.48    19998.99    457.56 o 
 -14  14   8     1071.20     1196.09     84.80 o 
 -13  14   8    16629.34    16941.57    275.79 o 
 -12  14   8     1378.00     1440.26     84.77 o 
 -11  14   8    16294.27    16357.70    242.94 o 
 -10  14   8     1740.56     1750.67     77.06 o 
  -9  14   8    17297.98    17837.54    317.17 o 
  -8  14   8      385.86      410.24     32.42 o 
  -7  14   8     2155.26     2422.61     77.94 o 
  -6  14   8      166.49      112.02     25.18 o 
  -5  14   8     4645.80     5293.74    259.62 o 
  -4  14   8     1622.93     1955.43     87.48 o 
  -3  14   8    15640.25    17143.56    572.46 o 
  -2  14   8      372.48      448.99     44.32 o 
  -1  14   8    43055.14    43506.38    556.41 o 
   0  14   8     4452.99     4596.07    131.28 o 
   1  14   8    23020.63    22753.33    313.89 o 
   2  14   8     3089.06     3290.81    162.40 o 
   3  14   8     6954.48     6854.01    238.30 o 
   4  14   8     1049.35      928.77    114.59 o 
   5  14   8     3137.48     3000.11    208.16 o 
   6  14   8      843.66      850.04    111.23 o 
   7  14   8     7351.37     7453.09    341.43 o 
   8  14   8      719.90      799.15    114.34 o 
   9  14   8     5134.45     5364.78    301.06 o 
  10  14   8      625.69      616.83    106.99 o 
 -17  15   8       26.40      -38.02     38.02 o 
 -16  15   8       18.63       -6.09     39.69 o 
 -15  15   8     1206.25     1268.22     90.92 o 
 -14  15   8       98.56       49.16     26.17 o 
 -13  15   8       34.37        6.96     21.47 o 
 -12  15   8       15.40       -5.16     26.87 o 
 -11  15   8       45.32       31.75     19.03 o 
 -10  15   8      733.59      745.06     47.95 o 
  -9  15   8      128.59      105.06     15.74 o 
  -8  15   8     1629.25     1874.65     69.92 o 
  -7  15   8      844.15      950.22     57.64 o 
  -6  15   8       96.19       76.07     21.32 o 
  -5  15   8      718.37      803.86     56.41 o 
  -4  15   8        0.57      -10.44     16.51 o 
  -3  15   8      550.74      593.01     52.97 o 
  -2  15   8     1283.50     1219.79     76.69 o 
  -1  15   8     1269.14     1347.13    100.51 o 
   0  15   8      436.62      461.34     63.21 o 
   1  15   8      247.53      278.50     37.69 o 
   2  15   8      348.63      299.09     40.34 o 
   3  15   8      329.18      336.75     55.42 o 
   4  15   8      126.16       41.86     30.85 o 
   5  15   8      343.50      200.06     55.97 o 
   6  15   8      204.24      143.00     48.13 o 
   7  15   8     2101.86     2229.14    192.46 o 
   8  15   8      716.78      684.48    110.27 o 
   9  15   8        3.75      -20.03     65.26 o 
  10  15   8       44.07       56.58     50.86 o 
 -17  16   8      185.93       39.23     82.91 o 
 -16  16   8     1422.78     1345.55    111.16 o 
 -15  16   8      465.78      402.86     57.27 o 
 -14  16   8     1953.73     1905.81    106.65 o 
 -13  16   8      422.30      252.40     41.79 o 
 -12  16   8     2977.00     3008.48    125.95 o 
 -11  16   8     1026.12     1040.29     66.08 o 
 -10  16   8     3310.67     3357.89    114.54 o 
  -9  16   8      340.80      343.54     38.02 o 
  -8  16   8     2483.60     2903.49     87.66 o 
  -7  16   8       17.62       27.20     16.80 o 
  -6  16   8      283.58      280.29     41.10 o 
  -5  16   8       56.66       28.76     14.87 o 
  -4  16   8       85.98      114.17     29.62 o 
  -3  16   8        5.41        5.27     15.67 o 
  -2  16   8     3344.93     3397.81    131.53 o 
  -1  16   8     2490.48     2649.24    144.13 o 
   0  16   8     2555.79     2492.22    142.05 o 
   1  16   8      455.50      479.03     49.50 o 
   2  16   8      420.87      370.62     44.50 o 
   3  16   8     1540.74     1533.30     93.21 o 
   4  16   8      858.70      688.05     81.87 o 
   5  16   8      244.94      221.58     63.29 o 
   6  16   8       35.89      -30.66     44.09 o 
   7  16   8      124.02       73.93     37.72 o 
   8  16   8        4.99        5.73     31.62 o 
   9  16   8      165.68      181.51    120.87 o 
 -16  17   8     3366.19     2327.32    321.54 o 
 -15  17   8     1496.37     1460.76    111.92 o 
 -14  17   8     7729.65     7762.13    267.15 o 
 -13  17   8     3301.48     3307.91    129.30 o 
 -12  17   8     9524.41     9807.57    255.80 o 
 -11  17   8     1879.32     1921.35     92.56 o 
 -10  17   8     5389.24     5638.09    151.01 o 
  -9  17   8     1346.23     1476.04     74.05 o 
  -8  17   8     4635.44     5021.45    183.32 o 
  -7  17   8     2576.63     2751.02    147.89 o 
  -6  17   8     1700.84     1900.89    109.36 o 
  -5  17   8      364.60      377.01     48.35 o 
  -4  17   8     7115.73     7773.35    307.40 o 
  -3  17   8     2717.51     3319.75    191.51 o 
  -2  17   8     5859.24     6296.10    271.99 o 
  -1  17   8     6886.46     6813.76    236.00 o 
   0  17   8    15620.25    16136.12    372.06 o 
   1  17   8     3047.45     3278.73    129.35 o 
   2  17   8     6069.33     6095.88    184.31 o 
   3  17   8     2575.03     2531.15    124.19 o 
   4  17   8      440.19      336.02     43.35 o 
   5  17   8     2554.33     2416.01    160.31 o 
   6  17   8      607.52      552.41     74.85 o 
   7  17   8     4210.97     4544.17    284.59 o 
   8  17   8      101.27      100.42     47.81 o 
   9  17   8     1141.58     1067.34    182.82 o 
 -15  18   8    19728.69    17651.17    872.55 o 
 -14  18   8      752.17      714.37     84.46 o 
 -13  18   8    26855.27    25057.09    540.57 o 
 -12  18   8     1816.56     1650.37    104.21 o 
 -11  18   8    26092.31    25431.73    535.51 o 
 -10  18   8     1942.69     2003.37    111.70 o 
  -9  18   8    12249.95    13076.72    378.20 o 
  -8  18   8      202.64      191.20     38.04 o 
  -7  18   8    11311.90    12193.08    457.83 o 
  -6  18   8      331.00      280.80     47.73 o 
  -5  18   8    11232.43    12369.25    434.13 o 
  -4  18   8      102.94       59.94     57.33 o 
  -3  18   8    19562.74    21715.16    682.24 o 
  -2  18   8     2263.64     2235.55    162.89 o 
  -1  18   8    33952.34    33800.85    653.06 o 
   0  18   8      864.53      826.15    218.70 o 
   1  18   8    29208.69    29007.39    524.85 o 
   2  18   8     2671.86     2920.61    171.10 o 
   3  18   8     7253.38     7651.86    280.90 o 
   4  18   8      803.80      812.04     93.25 o 
   5  18   8     4392.69     4126.81    215.55 o 
   6  18   8      387.22      278.93     54.78 o 
   7  18   8     5991.44     5829.67    262.54 o 
   8  18   8      466.35      473.66     86.46 o 
 -14  19   8      221.33      209.94    106.70 o 
 -13  19   8      171.39       93.74     47.37 o 
 -12  19   8     1503.88     1353.53     95.91 o 
 -11  19   8      129.04       31.01     33.15 o 
 -10  19   8     3180.70     3273.68    144.62 o 
  -9  19   8     1472.66     1575.16     98.64 o 
  -8  19   8      886.77      889.92     81.86 o 
  -7  19   8     1814.01     1803.55    115.15 o 
  -6  19   8      385.47      385.61     52.86 o 
  -5  19   8       91.83       56.53     21.52 o 
  -4  19   8      225.67      151.70     34.95 o 
  -3  19   8       72.50       80.31     30.63 o 
  -2  19   8      398.79      491.52     69.47 o 
  -1  19   8      115.46      305.48     62.69 o 
   0  19   8     1309.03     1260.36    112.91 o 
   1  19   8      928.03     1179.44    113.04 o 
   2  19   8      307.20      298.58     56.32 o 
   3  19   8      379.57      379.48     67.01 o 
   4  19   8      217.11      161.78     45.18 o 
   5  19   8     1120.11      994.10    108.59 o 
   6  19   8        1.56      -38.38     38.38 o 
   7  19   8      354.18      262.25     64.41 o 
 -13  20   8     3193.87     3300.46    362.53 o 
 -12  20   8      225.98      139.49     65.61 o 
 -11  20   8     3881.10     3953.78    260.90 o 
 -10  20   8      143.75       68.69     33.60 o 
  -9  20   8     2527.17     2516.15    142.09 o 
  -8  20   8      490.66      458.84     58.53 o 
  -7  20   8     1490.01     1678.08    118.55 o 
  -6  20   8      142.88      104.09     25.84 o 
  -5  20   8      120.64      102.35     32.60 o 
  -4  20   8      991.91     1076.14    101.30 o 
  -3  20   8     2203.92     2570.07    156.75 o 
  -2  20   8      896.06     1168.72    151.27 o 
  -1  20   8     1954.35     2049.45    144.46 o 
   0  20   8       57.58      107.73     77.38 o 
   1  20   8     5129.85     5191.42    236.79 o 
   2  20   8       75.26       42.74     37.84 o 
   3  20   8     2044.77     2055.14    153.65 o 
   4  20   8        4.49       -9.78     43.57 o 
   5  20   8      995.54     1129.08    150.23 o 
   6  20   8       26.38       44.29     51.37 o 
 -12  21   8     2969.63     2918.89    240.15 o 
 -11  21   8      150.59      112.27     34.08 o 
 -10  21   8     3241.30     3306.96    274.32 o 
  -9  21   8      313.57      317.37     53.23 o 
  -8  21   8     2922.40     3239.83    164.46 o 
  -7  21   8      536.19      481.60     86.41 o 
  -6  21   8      976.49      933.63    104.42 o 
  -5  21   8      934.40      956.97     98.34 o 
  -4  21   8     1406.45     1379.34    115.92 o 
  -3  21   8     1349.53     1583.43    127.01 o 
  -2  21   8     8010.52     7870.68    495.66 o 
  -1  21   8     3156.09     3049.00    211.39 o 
   0  21   8     6657.40     7122.75    360.27 o 
   1  21   8     5209.55     5404.26    247.90 o 
   2  21   8     4161.79     4237.25    222.48 o 
   3  21   8     2070.65     2155.24    183.96 o 
   4  21   8      496.57      378.47     77.73 o 
   5  21   8     3644.64     3913.95    264.51 o 
 -11  22   8    11570.62    12578.28    672.13 o 
 -10  22   8       33.07       37.88     68.27 o 
  -9  22   8     7886.90     7848.77    325.09 o 
  -8  22   8        6.47      -23.33     37.89 o 
  -7  22   8     3733.89     3871.56    182.69 o 
  -6  22   8       72.46        9.03     24.60 o 
  -5  22   8     5579.19     6073.28    254.15 o 
  -4  22   8      186.89      101.46     80.68 o 
  -3  22   8    10214.10    10819.34    341.86 o 
  -2  22   8       33.51       61.71     40.86 o 
  -1  22   8    23619.83    23389.91    510.34 o 
   0  22   8      441.83      637.81    113.94 o 
   1  22   8    13993.83    13839.02    403.66 o 
   2  22   8      657.50      909.06    125.24 o 
   3  22   8     7094.77     6971.25    307.87 o 
   4  22   8      323.24      368.15    111.68 o 
 -10  23   8     1140.96     1046.19    195.41 o 
  -9  23   8     1216.13     1108.91    204.50 o 
  -8  23   8      831.95      832.57    186.08 o 
  -7  23   8      638.53      561.47    106.25 o 
  -6  23   8      288.33      241.82     98.29 o 
  -5  23   8      511.15      621.40    114.29 o 
  -4  23   8      213.62      110.62    114.01 o 
  -3  23   8        4.72      -28.78     35.36 o 
  -2  23   8     1310.38     1273.53    121.79 o 
  -1  23   8       45.93       83.24     49.46 o 
   0  23   8     1456.80     1574.35    138.65 o 
   1  23   8     2040.30     2061.31    164.91 o 
   2  23   8     1048.20      981.68    186.45 o 
 -20   1   9     1670.14     1579.20    181.85 o 
 -19   1   9       94.14      154.08     89.25 o 
 -18   1   9      953.91      973.72    141.91 o 
 -17   1   9        0.06       41.60     41.01 o 
 -16   1   9     6608.23     6660.84    178.60 o 
 -15   1   9      610.81      610.28     39.30 o 
 -14   1   9     1473.77     1533.01     64.47 o 
 -13   1   9      139.59      173.13     24.81 o 
 -12   1   9    11996.18    12239.76    195.28 o 
 -11   1   9     3405.01     3531.75     95.90 o 
 -10   1   9    19691.68    19596.67    206.18 o 
  -9   1   9     2674.95     2797.90     61.71 o 
  -8   1   9     5080.65     5204.43     71.87 o 
  -7   1   9      940.72      931.72     31.27 o 
  -6   1   9      277.96      345.54     29.13 o 
  -5   1   9      666.44      654.23     37.69 o 
  -4   1   9      531.62      533.83     31.57 o 
  -3   1   9    10110.16     9463.10    139.61 o 
  -2   1   9     5135.41     4958.79     84.03 o 
  -1   1   9     5855.92     5790.21    120.00 o 
   0   1   9     6426.63     6143.03    124.04 o 
   1   1   9     1943.74     1950.28     75.22 o 
   2   1   9     7289.10     7059.28    168.43 o 
   3   1   9     7542.71     7383.76    179.95 o 
   4   1   9     1574.28     1500.70     71.38 o 
   5   1   9     8270.50     8671.54    133.20 o 
   6   1   9        8.95       32.40     19.49 o 
   7   1   9     7626.98     7707.02    291.72 o 
   8   1   9      444.50      467.40     60.70 o 
   9   1   9     2929.61     2941.63    139.86 o 
  10   1   9      137.46      103.60     24.98 o 
  11   1   9     3466.51     3562.96    162.15 o 
  12   1   9      757.85      700.88     87.19 o 
 -20   2   9        6.40       55.06     52.77 o 
 -19   2   9     3140.50     3056.50    245.28 o 
 -18   2   9        9.60       25.91     33.28 o 
 -17   2   9     7242.93     7320.87    352.10 o 
 -16   2   9       54.54       21.93     13.67 o 
 -15   2   9    15579.80    16345.68    258.04 o 
 -14   2   9      401.59      408.80     36.20 o 
 -13   2   9    40033.20    41766.27    362.78 o 
 -12   2   9     2003.41     2073.02     80.52 o 
 -11   2   9    61212.66    62837.26    401.52 o 
 -10   2   9     2211.86     2153.16     68.57 o 
  -9   2   9    83395.09    85738.52    544.74 o 
  -8   2   9     1376.78     1326.43     35.26 o 
  -7   2   9    16719.13    17243.98    195.30 o 
  -6   2   9      204.81      210.10     22.89 o 
  -5   2   9      979.57      940.39     46.84 o 
  -4   2   9      483.34      497.10     27.70 o 
  -3   2   9    22016.21    21221.06    293.80 o 
  -2   2   9     2538.66     2319.49     48.84 o 
  -1   2   9    54770.18    55271.28    490.11 o 
   0   2   9     3797.73     3702.34    120.39 o 
   1   2   9    49584.23    48127.74    415.46 o 
   2   2   9     2982.27     2979.97    110.15 o 
   3   2   9    24855.99    24787.44    328.98 o 
   4   2   9     3477.71     3567.68    104.28 o 
   5   2   9    23245.28    24526.15    545.31 o 
   6   2   9     3455.79     3541.85    138.61 o 
   7   2   9    10027.31    10276.06    281.77 o 
   8   2   9     1846.28     1927.38    125.36 o 
   9   2   9     2966.02     3236.48    165.25 o 
  10   2   9     1461.18     1611.27    105.96 o 
  11   2   9    10254.86    10423.48    276.83 o 
  12   2   9     2138.92     2113.62    153.22 o 
 -20   3   9     2285.49     2409.17    224.34 o 
 -19   3   9       56.97       64.45     44.83 o 
 -18   3   9     3739.99     3453.10    252.01 o 
 -17   3   9      142.04      113.86     47.93 o 
 -16   3   9     1361.93     1406.01     88.83 o 
 -15   3   9     2331.25     2462.00     86.21 o 
 -14   3   9    13288.49    13816.87    216.00 o 
 -13   3   9     3649.51     3697.29    108.87 o 
 -12   3   9    13555.33    13862.35    207.71 o 
 -11   3   9     1580.55     1567.33     70.98 o 
 -10   3   9    11299.16    11295.67    153.57 o 
  -9   3   9    15677.76    15783.74    153.86 o 
  -8   3   9    15476.22    15289.20    146.38 o 
  -7   3   9      930.02      931.64     37.98 o 
  -6   3   9     1077.67     1090.30     53.93 o 
  -5   3   9     1164.10     1224.29     55.72 o 
  -4   3   9      506.64      527.92     32.81 o 
  -3   3   9      728.19      762.12     31.35 o 
  -2   3   9     4930.47     4534.16     75.97 o 
  -1   3   9     9215.86     8792.96    150.28 o 
   0   3   9     8957.21     8725.27    151.70 o 
   1   3   9     1732.47     1774.67     81.74 o 
   2   3   9    11219.31    11019.79    212.27 o 
   3   3   9     3194.13     3167.99     96.46 o 
   4   3   9     7831.24     7786.95    147.58 o 
   5   3   9     4656.74     4633.52    139.51 o 
   6   3   9      467.03      385.51     46.95 o 
   7   3   9      420.85      445.70     58.45 o 
   8   3   9      585.65      596.79     69.76 o 
   9   3   9      798.69      750.83     79.72 o 
  10   3   9      402.94      376.61     51.48 o 
  11   3   9      630.88      545.43     63.46 o 
  12   3   9     1890.86     2029.45    149.48 o 
 -20   4   9       35.83      -10.85     45.19 o 
 -19   4   9       69.84      -13.39     55.81 o 
 -18   4   9     2838.25     2826.81    228.47 o 
 -17   4   9      186.23      104.86     45.61 o 
 -16   4   9       12.31        4.11     21.84 o 
 -15   4   9       97.31       61.71     13.72 o 
 -14   4   9     4755.27     4916.53    127.12 o 
 -13   4   9     1022.93      997.40     56.64 o 
 -12   4   9     8046.74     8536.73    164.40 o 
 -11   4   9     2000.59     2032.73     73.17 o 
 -10   4   9     7662.17     7845.86    127.98 o 
  -9   4   9     1575.70     1593.05     46.79 o 
  -8   4   9     4459.08     4622.54     87.30 o 
  -7   4   9     1515.40     1448.93     54.81 o 
  -6   4   9        5.76        9.81     14.19 o 
  -5   4   9       20.20       36.76     11.93 o 
  -4   4   9     5356.00     5300.69    125.25 o 
  -3   4   9      309.83      289.40     19.00 o 
  -2   4   9     1303.21     1256.00     39.90 o 
  -1   4   9      466.86      493.55     36.50 o 
   0   4   9     4324.46     4341.07    132.54 o 
   1   4   9     1282.44     1145.76     85.94 o 
   2   4   9     3768.04     3554.59    136.27 o 
   3   4   9      596.37      696.50     47.56 o 
   4   4   9      289.49      297.45     30.57 o 
   5   4   9      796.38      787.57     54.40 o 
   6   4   9     3592.82     3666.59    121.16 o 
   7   4   9     1070.94     1051.73     72.01 o 
   8   4   9       99.82       66.07     22.79 o 
   9   4   9      148.43      109.95     29.06 o 
  10   4   9     1454.76     1487.05    103.18 o 
  11   4   9      363.37      318.23     46.78 o 
  12   4   9     1370.40     1356.93    122.11 o 
 -20   5   9      938.86     1048.99    145.28 o 
 -19   5   9      466.23      406.34     87.05 o 
 -18   5   9      578.47      582.60    102.93 o 
 -17   5   9     3043.60     2865.04    220.98 o 
 -16   5   9     1830.82     2029.80    114.58 o 
 -15   5   9       52.24       26.82     18.55 o 
 -14   5   9     3744.80     3799.42    113.80 o 
 -13   5   9      611.49      539.24     42.73 o 
 -12   5   9      706.31      712.07     47.96 o 
 -11   5   9     1696.71     1766.64     63.43 o 
 -10   5   9    19556.35    20015.28    205.48 o 
  -9   5   9      192.24       96.02     24.16 o 
  -8   5   9      126.76      173.73     17.64 o 
  -7   5   9       22.52       16.30      8.27 o 
  -6   5   9      532.24      550.58     40.44 o 
  -5   5   9      560.45      553.63     39.91 o 
  -4   5   9       65.78       68.11     11.17 o 
  -3   5   9       23.25       20.50      8.91 o 
  -2   5   9      282.60      270.55     17.87 o 
  -1   5   9     4242.92     4180.27    122.40 o 
   0   5   9    14137.46    13945.13    241.76 o 
   1   5   9      474.96      496.80     49.39 o 
   2   5   9     3993.07     3946.68    146.13 o 
   3   5   9      235.04      282.91     33.65 o 
   4   5   9     3749.32     3676.17    127.52 o 
   5   5   9     6046.89     6257.19    159.54 o 
   6   5   9        1.49       10.04     15.85 o 
   7   5   9      800.40      815.83     59.63 o 
   8   5   9       85.27       71.22     45.72 o 
   9   5   9     3016.64     3113.46    163.83 o 
  10   5   9       82.56       16.57     21.84 o 
  11   5   9      634.78      679.13     70.20 o 
  12   5   9      507.91      682.17     86.55 o 
 -20   6   9       32.87     -114.13    118.87 o 
 -19   6   9     1471.99     1358.77    161.31 o 
 -18   6   9        7.28       20.48     72.47 o 
 -17   6   9     1885.25     1921.74    181.68 o 
 -16   6   9      205.22      161.87     33.52 o 
 -15   6   9     7688.44     8173.81    166.81 o 
 -14   6   9      232.34      234.17     29.19 o 
 -13   6   9     9355.22     9621.00    164.24 o 
 -12   6   9        8.86       17.02     11.47 o 
 -11   6   9    66004.79    67772.20    420.57 o 
 -10   6   9      425.90      394.29     30.89 o 
  -9   6   9    17020.35    16403.50    182.56 o 
  -8   6   9      129.93       96.42     18.19 o 
  -7   6   9     8057.37     7656.44    182.78 o 
  -6   6   9       33.57       31.29     11.85 o 
  -5   6   9      640.24      585.79     41.16 o 
  -4   6   9      216.28      108.85     25.96 o 
  -3   6   9     9290.61     8794.58    143.28 o 
  -2   6   9      378.38      334.80     27.80 o 
  -1   6   9    41238.34    40277.50    341.97 o 
   0   6   9     3640.03     3632.59    127.69 o 
   1   6   9    13718.38    13699.10    261.78 o 
   2   6   9      632.42      579.77     52.10 o 
   3   6   9    37394.73    37445.64    465.23 o 
   4   6   9     1359.56     1375.72     71.27 o 
   5   6   9    10514.67    10938.42    206.30 o 
   6   6   9     1714.02     1680.69     94.03 o 
   7   6   9     3384.90     3519.70    127.37 o 
   8   6   9      153.89      102.27     28.08 o 
   9   6   9     3773.09     4120.84    188.66 o 
  10   6   9      591.12      547.37     70.01 o 
  11   6   9     3145.67     3032.14    151.14 o 
  12   6   9      913.59      934.44    121.73 o 
 -20   7   9      540.28      346.72     85.99 o 
 -19   7   9       36.88      105.14    105.38 o 
 -18   7   9      717.34      591.93     99.28 o 
 -17   7   9      169.69      130.88     49.28 o 
 -16   7   9     1446.76     1448.36    102.83 o 
 -15   7   9     3010.85     3260.45    108.95 o 
 -14   7   9     1323.98     1425.33     65.29 o 
 -13   7   9     1569.25     1633.18     69.28 o 
 -12   7   9     7857.73     7717.76    135.19 o 
 -11   7   9     5404.41     5314.84    107.85 o 
 -10   7   9    10180.97    10259.87    151.41 o 
  -9   7   9     6533.54     6317.71    114.60 o 
  -8   7   9     7622.22     7645.35    212.50 o 
  -7   7   9     6412.23     6559.01    140.55 o 
  -6   7   9      408.81      203.72     95.72 o 
  -5   7   9       66.17       48.93     15.69 o 
  -4   7   9      632.12      645.01     39.33 o 
  -3   7   9     2381.74     2296.35     74.47 o 
  -2   7   9    14968.79    13829.51    211.94 o 
  -1   7   9    10673.89    10197.64    154.63 o 
   0   7   9     1459.17     1458.93     82.90 o 
   1   7   9    10288.84    10265.58    204.59 o 
   2   7   9    13669.56    13602.33    215.85 o 
   3   7   9     6267.44     6183.02    144.53 o 
   4   7   9     8144.79     8254.90    174.53 o 
   5   7   9     8802.93     8986.44    189.64 o 
   6   7   9     2242.41     2237.70    109.95 o 
   7   7   9     2094.17     2111.89    132.59 o 
   8   7   9      468.95      418.03     49.54 o 
   9   7   9     1659.52     1684.88    121.81 o 
  10   7   9     1051.32     1057.36     98.14 o 
  11   7   9     2285.64     2378.24    134.29 o 
  12   7   9     1597.40     1323.66    143.36 o 
 -20   8   9      399.89      310.06    112.73 o 
 -19   8   9        3.69     -196.21    210.51 o 
 -18   8   9     3034.88     3144.20    243.13 o 
 -17   8   9       19.54       19.34     29.82 o 
 -16   8   9     3377.53     3366.35    160.43 o 
 -15   8   9       87.12       65.81     23.45 o 
 -14   8   9     8419.82     8850.93    165.21 o 
 -13   8   9      748.23      704.21     51.90 o 
 -12   8   9    19108.00    19447.26    217.32 o 
 -11   8   9     3943.56     3918.88     94.55 o 
 -10   8   9    12926.33    12968.15    179.38 o 
  -9   8   9     2362.94     2465.53     74.01 o 
  -8   8   9    22349.25    22759.53    359.40 o 
  -7   8   9     1043.97     1160.79     59.64 o 
  -6   8   9     1817.46     1863.47     94.05 o 
  -5   8   9      191.72      228.53     33.43 o 
  -4   8   9     1359.76     1240.17     63.13 o 
  -3   8   9     1036.62      898.88     28.30 o 
  -2   8   9    15287.84    14745.33    241.45 o 
  -1   8   9     2156.77     1930.07     59.22 o 
   0   8   9    38888.39    37472.49    754.25 o 
   1   8   9     2972.35     2885.27    112.55 o 
   2   8   9     5355.30     5237.99    154.74 o 
   3   8   9     4180.16     4067.56    118.67 o 
   4   8   9     9402.67     9617.88    190.27 o 
   5   8   9     1600.90     1713.23     84.46 o 
   6   8   9     9680.99     9927.22    233.16 o 
   7   8   9     3076.81     3261.09    164.13 o 
   8   8   9     1263.28     1204.08    103.02 o 
   9   8   9      446.79      451.07     54.29 o 
  10   8   9     3950.94     4073.17    191.13 o 
  11   8   9      804.39      917.76     84.18 o 
 -20   9   9     1027.43      747.99    175.50 o 
 -19   9   9     1392.14     1440.91    170.34 o 
 -18   9   9     1870.31     1992.19    194.93 o 
 -17   9   9      958.77      915.12    128.50 o 
 -16   9   9     3257.67     3219.02    161.98 o 
 -15   9   9       10.36       17.48     22.22 o 
 -14   9   9     3444.10     3530.55    121.13 o 
 -13   9   9      663.57      574.99     42.51 o 
 -12   9   9     8995.25     9218.40    152.48 o 
 -11   9   9       52.78       40.91     13.74 o 
 -10   9   9     1750.45     1729.75     63.85 o 
  -9   9   9      582.58      629.64     37.95 o 
  -8   9   9     3522.51     3560.74     81.20 o 
  -7   9   9      107.88       93.04     21.57 o 
  -6   9   9        5.01       -5.76     17.40 o 
  -5   9   9      983.96      895.74     61.17 o 
  -4   9   9      673.51      555.46     62.79 o 
  -3   9   9     2539.99     2137.13     73.79 o 
  -2   9   9        2.50       13.93      8.81 o 
  -1   9   9     1179.32     1048.28     48.79 o 
   0   9   9     5617.53     5235.07    130.25 o 
   1   9   9      781.12      789.56     52.25 o 
   2   9   9     3850.93     3884.14    109.66 o 
   3   9   9     2588.31     2392.69    117.23 o 
   4   9   9       78.93       73.60     20.31 o 
   5   9   9      236.35      219.89     34.47 o 
   6   9   9       16.35       -0.51     24.69 o 
   7   9   9     3342.68     3399.14    166.74 o 
   8   9   9     1894.46     2119.65    137.52 o 
   9   9   9     1710.50     1747.90    148.49 o 
  10   9   9      212.47      146.69     34.85 o 
  11   9   9     1110.31     1050.33    121.42 o 
 -19  10   9      969.49      621.28    141.05 o 
 -18  10   9      315.10      423.21     88.57 o 
 -17  10   9     5130.50     4981.31    297.24 o 
 -16  10   9       15.56       12.06     18.04 o 
 -15  10   9     3649.17     3723.94    175.44 o 
 -14  10   9      159.93      109.71     24.92 o 
 -13  10   9    20265.80    20473.90    380.74 o 
 -12  10   9       63.02       26.67     18.22 o 
 -11  10   9    14352.88    14452.79    198.48 o 
 -10  10   9      169.17      145.25     26.44 o 
  -9  10   9    32096.81    32734.25    307.16 o 
  -8  10   9       71.07       62.60     14.84 o 
  -7  10   9     6851.29     6774.88    170.42 o 
  -6  10   9       27.98       39.51     11.66 o 
  -5  10   9     1162.37     1072.93     64.63 o 
  -4  10   9       24.37       16.33     10.62 o 
  -3  10   9     3632.07     3124.73    148.02 o 
  -2  10   9      365.06      312.67     32.12 o 
  -1  10   9    20793.75    16827.29    974.11 o 
   0  10   9        5.24       12.48     11.25 o 
   1  10   9    21273.87    19492.79    446.01 o 
   2  10   9      470.12      418.50     40.46 o 
   3  10   9     4598.60     4503.21    123.08 o 
   4  10   9       70.73       70.95     18.81 o 
   5  10   9    15032.65    15149.71    319.97 o 
   6  10   9      119.54      107.99     32.20 o 
   7  10   9     1447.10     1543.92    111.99 o 
   8  10   9       87.36       34.16     24.13 o 
   9  10   9     1011.47      954.21     94.30 o 
  10  10   9      244.03      238.84     81.88 o 
  11  10   9     4432.81     4783.22    394.69 o 
 -19  11   9      192.02     -102.95    106.79 o 
 -18  11   9      441.17      324.78     79.68 o 
 -17  11   9     3445.86     3905.57    265.31 o 
 -16  11   9      345.39      409.68     62.61 o 
 -15  11   9     1655.14     1569.61     95.05 o 
 -14  11   9     4008.68     4037.40    157.68 o 
 -13  11   9     6908.35     6894.80    165.59 o 
 -12  11   9     6583.73     6496.94    154.83 o 
 -11  11   9     7276.48     7300.60    152.20 o 
 -10  11   9     7529.68     7615.61    164.15 o 
  -9  11   9    19686.06    19846.20    300.90 o 
  -8  11   9     6763.21     6953.73    138.06 o 
  -7  11   9     5049.41     5435.28    140.71 o 
  -6  11   9      362.83      339.22     28.62 o 
  -5  11   9      142.36       73.62     13.45 o 
  -4  11   9     2579.17     2403.08     88.31 o 
  -3  11   9    10924.21    10259.34    175.77 o 
  -2  11   9     6144.24     6292.72    207.01 o 
  -1  11   9     7521.26     6592.73    321.33 o 
   0  11   9     9745.17     9362.55    299.54 o 
   1  11   9     8680.76     6954.01    517.85 o 
   2  11   9     5826.60     5600.88    138.00 o 
   3  11   9    10824.08    10977.54    232.99 o 
   4  11   9    11139.45    11161.33    233.54 o 
   5  11   9     2230.18     2379.25    126.32 o 
   6  11   9     4925.96     5046.26    192.13 o 
   7  11   9     2336.38     2463.24    140.80 o 
   8  11   9     2350.26     2299.81    191.15 o 
   9  11   9       73.48       61.52     31.86 o 
  10  11   9     2244.95     2362.77    201.88 o 
  11  11   9     1939.86     1982.54    238.73 o 
 -18  12   9     1934.37     1885.46    189.05 o 
 -17  12   9       35.99        7.84     30.91 o 
 -16  12   9     8328.19     8328.43    310.71 o 
 -15  12   9      346.52      346.11     44.90 o 
 -14  12   9    10882.50    10848.64    282.16 o 
 -13  12   9     2286.55     2276.78    128.91 o 
 -12  12   9    30083.25    31572.05    665.88 o 
 -11  12   9     5652.23     5748.53    154.29 o 
 -10  12   9    44718.45    45876.81    504.76 o 
  -9  12   9     4194.20     4564.77    159.75 o 
  -8  12   9     6732.98     7285.24    190.53 o 
  -7  12   9     2636.15     2863.35    107.07 o 
  -6  12   9    13702.78    15583.12    494.91 o 
  -5  12   9     1348.95     1565.69    208.75 o 
  -4  12   9     1238.75     1127.85     57.47 o 
  -3  12   9      107.87      145.87     21.52 o 
  -2  12   9    31613.64    31356.83    751.86 o 
  -1  12   9     4363.03     4292.46    161.08 o 
   0  12   9    22122.34    21317.85    448.31 o 
   1  12   9     4053.30     3932.47    167.05 o 
   2  12   9    15242.26    11548.07    997.85 o 
   3  12   9     2284.79     2180.47    155.91 o 
   4  12   9    15996.19    15647.72    287.96 o 
   5  12   9     4841.87     5083.08    178.23 o 
   6  12   9     3483.15     3142.30    217.59 o 
   7  12   9     1266.99     1349.95    144.04 o 
   8  12   9     5011.72     5240.02    291.33 o 
   9  12   9     1330.48     1346.23    151.44 o 
  10  12   9     2994.61     2968.26    228.13 o 
 -18  13   9      428.27      281.93    122.16 o 
 -17  13   9     1469.61     1446.87    166.62 o 
 -16  13   9      936.47      954.54     77.66 o 
 -15  13   9     2228.25     2202.57    115.46 o 
 -14  13   9       50.27       10.92     31.00 o 
 -13  13   9       55.15        5.08     19.72 o 
 -12  13   9      479.89      613.08     63.67 o 
 -11  13   9     4463.04     4679.81    141.78 o 
 -10  13   9     1937.52     2008.53     65.32 o 
  -9  13   9     1340.06     1442.69     60.51 o 
  -8  13   9     1024.77     1051.92     54.61 o 
  -7  13   9      192.74      248.21     39.59 o 
  -6  13   9      583.81      612.12     80.78 o 
  -5  13   9      775.09      804.92     57.87 o 
  -4  13   9       72.18       52.11     18.44 o 
  -3  13   9      302.18      309.75     47.82 o 
  -2  13   9      911.54      930.80     75.27 o 
  -1  13   9        0.29      -15.67     25.71 o 
   0  13   9      244.50      224.97     28.54 o 
   1  13   9       29.53       75.24     24.19 o 
   2  13   9     1944.97     1966.97    123.90 o 
   3  13   9     1066.44      958.28    113.73 o 
   4  13   9      143.65      132.11     48.92 o 
   5  13   9      591.54      550.61     93.52 o 
   6  13   9      431.01      459.32     87.40 o 
   7  13   9      633.48      789.97    110.61 o 
   8  13   9      105.00       18.69     30.88 o 
   9  13   9      870.06      938.04    129.06 o 
  10  13   9       98.90       94.63     48.75 o 
 -18  14   9      353.90      226.92     88.37 o 
 -17  14   9       98.67       25.47     31.07 o 
 -16  14   9      277.33      211.96     41.07 o 
 -15  14   9      201.59      176.41     34.99 o 
 -14  14   9      562.83      450.93     56.41 o 
 -13  14   9      907.12      775.87     73.37 o 
 -12  14   9     1341.59     1408.59     82.30 o 
 -11  14   9     3909.47     3996.54    133.00 o 
 -10  14   9     2232.49     2263.39     99.44 o 
  -9  14   9     2393.77     2351.38     78.51 o 
  -8  14   9     2196.93     2457.64     84.51 o 
  -7  14   9      329.59      414.15     44.81 o 
  -6  14   9       85.01       88.52     24.55 o 
  -5  14   9       24.21       62.52     15.13 o 
  -4  14   9      304.23      311.74     31.21 o 
  -3  14   9     1582.96     1686.88    104.16 o 
  -2  14   9       15.83       43.65     32.34 o 
  -1  14   9      896.75      806.97     86.11 o 
   0  14   9       86.08       87.41     21.27 o 
   1  14   9     5446.52     5190.71    149.04 o 
   2  14   9      244.95      194.77     39.27 o 
   3  14   9     4199.18     4004.66    186.71 o 
   4  14   9       65.28      117.94     45.71 o 
   5  14   9     2180.88     2009.82    176.53 o 
   6  14   9      274.79      364.37     78.19 o 
   7  14   9      458.86      396.52     85.09 o 
   8  14   9       65.98       34.82     71.39 o 
   9  14   9      140.46      137.73     42.68 o 
 -17  15   9       12.62      -64.61     64.61 o 
 -16  15   9        1.69      -38.85     38.85 o 
 -15  15   9     1206.29     1317.77    112.37 o 
 -14  15   9      976.66     1018.26     88.04 o 
 -13  15   9     3352.12     3290.14    157.42 o 
 -12  15   9      630.52      546.40     52.88 o 
 -11  15   9     2460.78     2623.59    102.34 o 
 -10  15   9     2612.47     2647.45     99.28 o 
  -9  15   9     4235.00     4563.93    134.48 o 
  -8  15   9     1143.87     1259.36     63.93 o 
  -7  15   9     3495.01     3898.32    232.28 o 
  -6  15   9       60.72       52.11     28.44 o 
  -5  15   9       30.86       -1.33     23.64 o 
  -4  15   9      787.08      981.73     75.26 o 
  -3  15   9      871.35      987.84     66.90 o 
  -2  15   9     4602.73     4616.85    178.18 o 
  -1  15   9     8528.40     8724.90    268.69 o 
   0  15   9     2485.22     2535.72    141.65 o 
   1  15   9     9556.18     9740.97    255.22 o 
   2  15   9     6471.65     6429.37    181.12 o 
   3  15   9     6101.22     6042.92    244.14 o 
   4  15   9     6839.01     7004.67    260.36 o 
   5  15   9     3445.05     3370.85    233.22 o 
   6  15   9     4351.35     4578.60    276.70 o 
   7  15   9      545.59      594.61    103.58 o 
   8  15   9     2596.47     2804.33    225.27 o 
   9  15   9      423.92      291.07     92.18 o 
 -16  16   9     2953.52     2209.78    300.94 o 
 -15  16   9       11.32       -8.44     24.85 o 
 -14  16   9     9056.66     9902.30    283.62 o 
 -13  16   9      533.43      526.78     78.43 o 
 -12  16   9    19836.32    20088.75    377.57 o 
 -11  16   9     2026.12     1949.56     90.21 o 
 -10  16   9    14963.13    15444.84    423.40 o 
  -9  16   9      865.15     1061.70     60.49 o 
  -8  16   9    14624.44    15106.96    507.24 o 
  -7  16   9     1046.62     1238.50    119.71 o 
  -6  16   9      378.02      546.51     55.22 o 
  -5  16   9      120.45      105.83     18.12 o 
  -4  16   9     6526.48     7681.02    234.23 o 
  -3  16   9      149.47      148.99     37.84 o 
  -2  16   9    12644.52    12250.29    353.49 o 
  -1  16   9     1925.96     1926.13    147.52 o 
   0  16   9    30191.93    31771.62    595.69 o 
   1  16   9     2667.19     2727.95    245.05 o 
   2  16   9    13717.50    13831.34    357.75 o 
   3  16   9     2625.54     2755.42    164.38 o 
   4  16   9    10857.33    10148.87    318.73 o 
   5  16   9     1592.23     1715.16    134.68 o 
   6  16   9     8860.64     9453.66    404.72 o 
   7  16   9      964.40      951.90    131.05 o 
   8  16   9     1559.74     1392.79    160.62 o 
 -16  17   9     1338.19     1118.43    223.89 o 
 -15  17   9       27.87      -27.50     36.87 o 
 -14  17   9     1951.76     2063.32    158.77 o 
 -13  17   9      129.57       95.73     33.57 o 
 -12  17   9     3070.45     2838.61    189.52 o 
 -11  17   9     1291.18     1366.73     91.47 o 
 -10  17   9        8.09       10.62     23.65 o 
  -9  17   9      679.01      797.01     73.42 o 
  -8  17   9       26.49       17.31     19.75 o 
  -7  17   9      131.51      161.01     31.56 o 
  -6  17   9       46.60       42.45     21.10 o 
  -5  17   9       27.39       42.86     21.82 o 
  -4  17   9       95.47       47.32     19.24 o 
  -3  17   9      301.40      352.61     50.57 o 
  -2  17   9       61.89      146.80     40.66 o 
  -1  17   9       42.58        9.80     26.05 o 
   0  17   9      135.05      204.59     48.99 o 
   1  17   9     1103.06      978.63    116.06 o 
   2  17   9       78.20       18.01     30.78 o 
   3  17   9      881.80      838.45     98.18 o 
   4  17   9      205.47      145.64     41.25 o 
   5  17   9     1453.36     1304.71    119.56 o 
   6  17   9      709.23      670.48     87.61 o 
   7  17   9      175.04      141.06     38.47 o 
 -15  18   9       44.54      148.54     64.09 o 
 -14  18   9      658.51      657.55     77.46 o 
 -13  18   9       25.46       35.16     26.69 o 
 -12  18   9     1787.26     1831.26    129.26 o 
 -11  18   9       39.65       70.83     35.72 o 
 -10  18   9     3818.82     4245.14    165.89 o 
  -9  18   9      312.84      310.93     51.01 o 
  -8  18   9     2385.70     2707.48    158.05 o 
  -7  18   9      410.85      449.27     55.17 o 
  -6  18   9      726.60      731.94     94.76 o 
  -5  18   9        3.73       -5.96     23.18 o 
  -4  18   9      434.69      521.24     76.46 o 
  -3  18   9      563.45      511.93     64.85 o 
  -2  18   9      540.30      534.82     69.67 o 
  -1  18   9      481.16      646.93     78.95 o 
   0  18   9     1369.60     1433.09    117.63 o 
   1  18   9      248.97      302.98     60.15 o 
   2  18   9     1316.69     1220.27    111.73 o 
   3  18   9       78.44       56.99     51.55 o 
   4  18   9     1031.19      853.43    100.24 o 
   5  18   9        7.99        9.44     43.82 o 
   6  18   9      801.56      825.86     99.06 o 
   7  18   9      394.50      277.98     65.93 o 
 -14  19   9       89.98       31.53     90.18 o 
 -13  19   9     4817.30     4577.37    260.35 o 
 -12  19   9      954.62      904.44     92.75 o 
 -11  19   9    10552.43    10549.01    694.94 o 
 -10  19   9     2437.99     2480.96    280.89 o 
  -9  19   9     8627.00     9009.28    514.64 o 
  -8  19   9     1003.05     1145.31     91.02 o 
  -7  19   9     1764.31     1949.36    117.35 o 
  -6  19   9      234.96      306.58     45.51 o 
  -5  19   9      645.46      672.01     74.92 o 
  -4  19   9     1197.95     1132.70     98.64 o 
  -3  19   9     2100.03     2396.36    158.31 o 
  -2  19   9     2528.98     2724.87    168.75 o 
  -1  19   9     6663.43     6916.82    255.64 o 
   0  19   9     2869.57     3018.27    173.51 o 
   1  19   9     7582.10     7912.30    393.82 o 
   2  19   9     1016.66      849.94     97.17 o 
   3  19   9     7470.42     7348.13    286.76 o 
   4  19   9     2436.61     2449.91    186.83 o 
   5  19   9     2072.38     2058.41    158.21 o 
   6  19   9     3074.97     3139.09    233.81 o 
 -13  20   9      528.39      302.56    126.52 o 
 -12  20   9    16324.12    15509.46    536.78 o 
 -11  20   9      361.73      419.84     67.16 o 
 -10  20   9    19164.87    18694.45    551.43 o 
  -9  20   9      950.72     1030.61    137.80 o 
  -8  20   9    11952.93    12475.15    479.73 o 
  -7  20   9      162.93      325.09     74.43 o 
  -6  20   9     5043.46     4989.46    245.66 o 
  -5  20   9      209.03      181.47     42.02 o 
  -4  20   9     1840.56     1923.30    131.72 o 
  -3  20   9       81.33       23.51     31.47 o 
  -2  20   9    20096.11    19217.98    439.37 o 
  -1  20   9      513.30      483.71     84.81 o 
   0  20   9    16199.28    16111.83    495.80 o 
   1  20   9     2297.06     2472.65    166.48 o 
   2  20   9    16372.37    16591.50    430.65 o 
   3  20   9     1255.01     1425.31    130.00 o 
   4  20   9     7448.37     7272.61    296.72 o 
   5  20   9     1312.47     1691.46    247.23 o 
 -12  21   9       38.27      192.47     93.34 o 
 -11  21   9      767.20      636.74    108.44 o 
 -10  21   9      492.16      588.39    115.00 o 
  -9  21   9     1890.99     2021.13    164.84 o 
  -8  21   9      872.39      848.10    154.09 o 
  -7  21   9      673.20      689.80     93.92 o 
  -6  21   9      977.10     1034.83    139.34 o 
  -5  21   9      452.12      443.88     88.96 o 
  -4  21   9       12.98       15.41     57.68 o 
  -3  21   9      245.50      120.43     56.57 o 
  -2  21   9      110.15      168.60     65.06 o 
  -1  21   9      526.29      402.99     96.09 o 
   0  21   9     1276.90     1357.91    283.35 o 
   1  21   9      141.01      201.11     81.23 o 
   2  21   9       40.04       30.97     50.57 o 
   3  21   9     1806.32     1698.92    186.03 o 
 -11  22   9      788.07      900.55    186.62 o 
 -10  22   9     4573.08     4828.07    315.69 o 
  -9  22   9      885.78      931.62    117.58 o 
  -8  22   9     3716.15     3880.66    230.76 o 
  -7  22   9       83.86       26.75     36.85 o 
  -6  22   9     1397.76     1438.39    168.57 o 
  -5  22   9     1235.54     1359.50    164.97 o 
  -4  22   9      737.78      865.48    186.80 o 
  -3  22   9     1417.94     1594.51    232.33 o 
  -2  22   9     1130.88     1419.79    172.02 o 
  -1  22   9     2527.39     2756.32    232.63 o 
   0  22   9     2678.17     2755.45    235.66 o 
   1  22   9     1673.34     1546.78    270.87 o 
  -7  23   9      253.27      206.03     94.54 o 
  -6  23   9      102.22      -14.35     71.37 o 
  -5  23   9      545.90      767.29    193.03 o 
  -4  23   9      165.80      305.80    120.49 o 
  -3  23   9      459.86      246.01    113.11 o 
  -2  23   9      948.04      942.33    211.73 o 
 -20   0  10    16165.06    15645.56    805.44 o 
 -19   0  10       46.11      -45.18     45.18 o 
 -18   0  10     8376.98     8556.62    558.52 o 
 -17   0  10        0.86      -51.82     56.25 o 
 -16   0  10     3502.80     3585.43    163.71 o 
 -15   0  10        6.29        7.38     22.57 o 
 -14   0  10     3763.63     3953.87    159.54 o 
 -13   0  10      578.97      543.95     55.63 o 
 -12   0  10    34270.53    34775.81    676.04 o 
 -11   0  10     4265.35     4047.25    142.96 o 
 -10   0  10    98294.00   100403.88    653.52 o 
  -9   0  10     3098.25     3242.93     94.27 o 
  -8   0  10    49529.61    48653.86    580.57 o 
  -7   0  10     4810.14     3813.63    445.72 o 
  -6   0  10    13418.29    13381.95    332.10 o 
  -5   0  10     1834.97     1537.99    210.15 o 
  -4   0  10    24260.55    23791.04    374.97 o 
  -3   0  10     4484.25     4399.91     82.86 o 
  -2   0  10    29782.98    28897.61    836.53 o 
  -1   0  10     2620.05     2462.48    125.04 o 
   0   0  10    28739.31    28281.61    513.05 o 
   1   0  10     4665.34     4564.11    190.84 o 
   2   0  10    24664.49    25173.13    466.60 o 
   3   0  10     4739.54     4622.64    210.98 o 
   4   0  10    56874.07    57794.91    770.78 o 
   5   0  10     3049.60     3451.14    286.02 o 
   6   0  10    18384.34    18795.86    665.54 o 
   7   0  10     1693.46     1796.11    216.08 o 
   8   0  10     1989.85     1896.83    219.11 o 
   9   0  10      404.42      393.92     75.63 o 
  10   0  10     6481.86     6986.99    340.54 o 
  11   0  10     1029.91     1128.87    135.16 o 
 -20   1  10       20.12       76.06     58.10 o 
 -19   1  10     3688.35     3754.28    292.15 o 
 -18   1  10        7.28        3.91     32.07 o 
 -17   1  10     1363.28     1226.92    146.49 o 
 -16   1  10       66.37       45.05     21.47 o 
 -15   1  10     2000.42     2125.01     79.68 o 
 -14   1  10      552.27      451.78     36.41 o 
 -13   1  10     4688.97     4711.28    127.63 o 
 -12   1  10     4735.04     4701.55    125.75 o 
 -11   1  10    11276.87    11169.29    171.88 o 
 -10   1  10     4480.05     4711.75     80.40 o 
  -9   1  10    28965.80    27738.56    273.67 o 
  -8   1  10     1711.37     1554.66     56.88 o 
  -7   1  10     9383.93     8627.19    198.76 o 
  -6   1  10     2766.68     2499.38     92.85 o 
  -5   1  10     4880.04     4664.63    109.72 o 
  -4   1  10     9827.43     9481.26    140.86 o 
  -3   1  10     4878.88     4508.01     59.95 o 
  -2   1  10     1829.71     1790.20     52.58 o 
  -1   1  10     7105.12     6706.93    129.42 o 
   0   1  10     3744.83     3669.59    102.00 o 
   1   1  10    18905.19    18353.90    269.14 o 
   2   1  10    10012.72     9542.46    204.64 o 
   3   1  10    12848.37    12694.20    246.21 o 
   4   1  10     6733.39     6966.07    191.38 o 
   5   1  10    20383.97    20612.71    328.75 o 
   6   1  10     6625.66     6545.40    278.91 o 
   7   1  10     3248.41     3228.20    200.32 o 
   8   1  10     4903.35     4999.46    211.58 o 
   9   1  10      296.50      250.11     42.93 o 
  10   1  10     2360.84     2490.15    140.29 o 
  11   1  10      907.97      811.13     78.89 o 
 -20   2  10       89.57       58.86     52.75 o 
 -19   2  10      151.59      143.40     63.06 o 
 -18   2  10       36.50       68.97     52.01 o 
 -17   2  10      644.07      733.16    118.87 o 
 -16   2  10      243.66      176.16     37.19 o 
 -15   2  10     1561.94     1593.33     80.47 o 
 -14   2  10      384.41      371.63     35.77 o 
 -13   2  10      347.86      356.31     34.40 o 
 -12   2  10      317.34      257.81     29.05 o 
 -11   2  10     3874.71     3799.68     91.59 o 
 -10   2  10     2218.61     2042.51     57.29 o 
  -9   2  10       23.44       73.11     15.39 o 
  -8   2  10      113.56      106.56     16.25 o 
  -7   2  10     1532.80     1558.21     65.30 o 
  -6   2  10      670.54      627.16     40.49 o 
  -5   2  10     4578.38     4309.35    106.48 o 
  -4   2  10      224.56      207.71     17.24 o 
  -3   2  10     2152.27     2085.40     38.90 o 
  -2   2  10      475.72      451.08     25.26 o 
  -1   2  10     8817.01     8633.80    215.37 o 
   0   2  10      502.59      551.37     40.18 o 
   1   2  10       41.78       52.62     17.63 o 
   2   2  10        0.96       28.69     20.08 o 
   3   2  10     4715.21     4452.39    147.17 o 
   4   2  10      739.57      755.77     65.41 o 
   5   2  10        4.59       22.66     29.37 o 
   6   2  10        0.75        0.33     27.80 o 
   7   2  10      492.60      389.93     98.72 o 
   8   2  10       22.84       15.99     40.29 o 
   9   2  10      449.13      452.71     66.15 o 
  10   2  10        0.32      -16.35     26.74 o 
  11   2  10      106.16       65.37     32.92 o 
 -20   3  10        9.55       70.29     58.91 o 
 -19   3  10     4052.90     4153.52    287.66 o 
 -18   3  10      263.49      286.62     80.48 o 
 -17   3  10     6117.09     6218.38    328.94 o 
 -16   3  10       95.67       69.03     21.31 o 
 -15   3  10      195.57      174.33     29.85 o 
 -14   3  10        7.84       40.60     20.78 o 
 -13   3  10     8742.86     9337.51    178.87 o 
 -12   3  10      150.50      145.84     20.75 o 
 -11   3  10    19250.12    19666.40    212.62 o 
 -10   3  10     2847.52     2772.98     65.78 o 
  -9   3  10     3953.52     3461.01    124.76 o 
  -8   3  10      151.26      193.02     21.15 o 
  -7   3  10    13255.62    13295.62    195.77 o 
  -6   3  10      305.65      254.44     26.75 o 
  -5   3  10      376.46      372.41     32.34 o 
  -4   3  10      477.05      472.88     28.14 o 
  -3   3  10      549.24      536.22     27.00 o 
  -2   3  10     1754.96     1666.35     47.11 o 
  -1   3  10     1925.28     1876.87     68.70 o 
   0   3  10      102.19       46.25     18.76 o 
   1   3  10     3735.88     3836.99    132.46 o 
   2   3  10      391.63      425.39     45.61 o 
   3   3  10    16049.79    16380.98    264.33 o 
   4   3  10      711.01      748.82     65.49 o 
   5   3  10     2631.45     2734.31    121.70 o 
   6   3  10     1003.78      992.80    115.23 o 
   7   3  10     1281.07     1358.86    108.40 o 
   8   3  10     1095.09     1253.86    106.79 o 
   9   3  10      168.51      134.88     37.26 o 
  10   3  10     1291.58     1402.18    103.20 o 
  11   3  10       18.09       17.98     23.74 o 
 -20   4  10     9941.13    10405.43    658.21 o 
 -19   4  10      177.65      103.78     42.59 o 
 -18   4  10     6296.51     6530.06    348.92 o 
 -17   4  10        1.29       36.58     34.78 o 
 -16   4  10      759.53      863.35     78.74 o 
 -15   4  10      111.21      102.29     19.76 o 
 -14   4  10     4571.08     4757.53    158.02 o 
 -13   4  10      539.01      534.95     43.39 o 
 -12   4  10    28887.27    29588.36    289.15 o 
 -11   4  10     2153.82     2036.76     68.65 o 
 -10   4  10    48819.51    48984.68    447.92 o 
  -9   4  10     3848.47     3780.52     88.20 o 
  -8   4  10    35087.52    34738.88    391.05 o 
  -7   4  10      882.35      752.30     48.79 o 
  -6   4  10    13367.69    12932.80    214.34 o 
  -5   4  10      951.62      897.01     56.24 o 
  -4   4  10     4873.42     4750.42     95.14 o 
  -3   4  10      517.61      524.43     27.21 o 
  -2   4  10     8432.07     7881.31    101.97 o 
  -1   4  10     2540.44     2516.33     96.08 o 
   0   4  10    11438.57    11018.45    220.83 o 
   1   4  10      869.63      887.27     60.71 o 
   2   4  10    25978.93    26481.29    312.03 o 
   3   4  10     3070.29     3199.40    115.25 o 
   4   4  10    18613.40    19262.68    476.27 o 
   5   4  10     2845.37     2839.14    117.66 o 
   6   4  10    10296.14    10515.91    293.11 o 
   7   4  10      756.61      807.10     84.27 o 
   8   4  10     3801.01     3922.30    187.35 o 
   9   4  10     1492.43     1584.36    122.31 o 
  10   4  10     1092.63     1158.64     94.62 o 
  11   4  10      509.45      421.03     54.62 o 
 -20   5  10     1122.63      961.98    202.52 o 
 -19   5  10     1602.75     1555.88    176.87 o 
 -18   5  10     1379.41     1213.21    152.05 o 
 -17   5  10      592.78      643.28    104.41 o 
 -16   5  10     2219.21     2504.78    135.55 o 
 -15   5  10      827.33      908.75     65.09 o 
 -14   5  10      236.44      218.12     27.69 o 
 -13   5  10     1231.90     1295.02     67.42 o 
 -12   5  10     2890.48     2947.24     92.99 o 
 -11   5  10    14531.44    14737.94    182.20 o 
 -10   5  10    14060.71    13087.28    282.46 o 
  -9   5  10    17017.82    17284.83    198.73 o 
  -8   5  10     7204.05     7286.58    171.56 o 
  -7   5  10     2840.00     2855.22    105.05 o 
  -6   5  10     2668.85     2483.69    100.44 o 
  -5   5  10     6411.85     6126.73    150.16 o 
  -4   5  10      562.17      537.84     33.21 o 
  -3   5  10      678.48      635.24     38.21 o 
  -2   5  10     6352.75     5679.04    195.99 o 
  -1   5  10      899.73      891.97     52.68 o 
   0   5  10     2682.34     2637.64    109.81 o 
   1   5  10     9342.74     8969.24    226.79 o 
   2   5  10     6180.95     6095.45    167.84 o 
   3   5  10     7662.62     7702.03    227.33 o 
   4   5  10     8499.52     8834.38    185.38 o 
   5   5  10     4706.40     4691.77    140.19 o 
   6   5  10     5154.11     5103.23    180.54 o 
   7   5  10     4277.74     4357.19    192.51 o 
   8   5  10     3403.41     3476.20    176.65 o 
   9   5  10        8.94        8.56     22.12 o 
  10   5  10      503.66      462.40     62.29 o 
  11   5  10      318.98      292.05     54.32 o 
 -20   6  10      281.17      221.01    109.96 o 
 -19   6  10     2856.07     2868.63    237.95 o 
 -18   6  10      152.10       90.75     48.19 o 
 -17   6  10      173.77      207.10     65.70 o 
 -16   6  10        1.98      -40.41     43.37 o 
 -15   6  10     2003.98     2199.93    102.70 o 
 -14   6  10       32.08       -2.28     16.03 o 
 -13   6  10     1412.63     1318.85     60.42 o 
 -12   6  10      993.54      967.06     46.03 o 
 -11   6  10    10159.79    10069.31    142.81 o 
 -10   6  10      753.05      660.96     37.75 o 
  -9   6  10    17588.87    17713.12    219.57 o 
  -8   6  10     3456.82     3487.09    108.61 o 
  -7   6  10     1535.74     1478.95     89.56 o 
  -6   6  10      149.71      140.74     44.21 o 
  -5   6  10      896.92      659.52     76.36 o 
  -4   6  10     1166.44      516.62    260.92 o 
  -3   6  10     5177.19     3556.80    761.53 o 
  -2   6  10      184.41      177.65     14.53 o 
  -1   6  10     4455.57     4152.45    101.36 o 
   0   6  10      888.81      873.80     63.91 o 
   1   6  10     3107.99     3266.92    116.90 o 
   2   6  10      997.87      900.65     65.05 o 
   3   6  10     6013.02     5943.61    200.28 o 
   4   6  10     1272.73     1334.79     81.60 o 
   5   6  10     9564.11     9778.72    205.18 o 
   6   6  10     2552.27     2632.28    130.52 o 
   7   6  10        8.21      -10.48     21.66 o 
   8   6  10       50.55        3.60     29.15 o 
   9   6  10     2751.20     2948.32    166.23 o 
  10   6  10      872.57      970.93     97.44 o 
  11   6  10      330.38      373.08     62.05 o 
 -20   7  10      175.84       49.53     83.78 o 
 -19   7  10     1775.78     1676.74    183.84 o 
 -18   7  10      295.60      279.45     73.82 o 
 -17   7  10     1869.90     2106.10    193.89 o 
 -16   7  10       86.34       69.61     25.22 o 
 -15   7  10     2025.49     2200.97    105.33 o 
 -14   7  10      256.87      201.94     24.29 o 
 -13   7  10     3531.34     3531.36     92.36 o 
 -12   7  10      192.20      137.45     18.12 o 
 -11   7  10     8161.98     8212.88    131.32 o 
 -10   7  10      210.87      192.80     20.24 o 
  -9   7  10     9863.17     9370.81    226.21 o 
  -8   7  10      107.88      102.70     40.67 o 
  -7   7  10     8406.17     7837.17    326.84 o 
  -6   7  10      323.86      304.41     48.59 o 
  -5   7  10      114.18       88.60     28.32 o 
  -4   7  10     1329.33     1211.11     67.31 o 
  -3   7  10        7.32       18.37      8.28 o 
  -2   7  10      462.95      390.78     31.51 o 
  -1   7  10     3824.38     3351.50     99.72 o 
   0   7  10      321.78      295.52     35.10 o 
   1   7  10     1786.37     1693.17     86.51 o 
   2   7  10      819.47      826.63     73.63 o 
   3   7  10     4675.19     4510.23    177.27 o 
   4   7  10       11.95       21.86     17.56 o 
   5   7  10     3220.31     3210.75    131.03 o 
   6   7  10     1027.17     1225.03    112.65 o 
   7   7  10        9.97        6.58     17.94 o 
   8   7  10     3173.46     3435.75    157.42 o 
   9   7  10       91.57       93.91     30.83 o 
  10   7  10      673.33      700.90     82.44 o 
  11   7  10      218.39      228.12     60.63 o 
 -20   8  10     6649.30     6458.72    517.26 o 
 -19   8  10        0.41     -143.33    143.33 o 
 -18   8  10     4667.04     4634.65    300.15 o 
 -17   8  10        0.22        9.21     31.98 o 
 -16   8  10      698.33      782.53     80.69 o 
 -15   8  10       62.11       32.81     35.69 o 
 -14   8  10     3429.08     3451.89    115.41 o 
 -13   8  10      293.01      238.87     25.09 o 
 -12   8  10    19318.50    19914.03    218.08 o 
 -11   8  10     1420.44     1414.75     62.17 o 
 -10   8  10    26959.02    25883.01    338.28 o 
  -9   8  10      613.23      676.39     55.86 o 
  -8   8  10    37789.99    36888.52    457.88 o 
  -7   8  10      866.10      943.94     87.30 o 
  -6   8  10     3473.75     3440.37    158.78 o 
  -5   8  10      229.52      212.08     40.49 o 
  -4   8  10     7807.01     7765.81    167.26 o 
  -3   8  10      501.15      428.24     32.22 o 
  -2   8  10     7679.63     6504.74    159.58 o 
  -1   8  10     1014.72     1014.81     45.40 o 
   0   8  10     4741.12     4441.88    112.28 o 
   1   8  10      755.46      831.74     70.67 o 
   2   8  10    21568.16    20983.93    367.90 o 
   3   8  10     2033.71     2089.33    101.02 o 
   4   8  10    11760.43    11781.82    216.97 o 
   5   8  10      508.01      549.02     67.62 o 
   6   8  10     9377.59     9310.91    278.91 o 
   7   8  10      566.91      465.45     78.92 o 
   8   8  10     1434.65     1401.19    100.42 o 
   9   8  10      230.49      194.14     42.08 o 
  10   8  10     1380.52     1358.45    139.60 o 
 -19   9  10     1893.00     1992.91    403.49 o 
 -18   9  10     4181.27     4392.27    289.85 o 
 -17   9  10      441.23      411.59    101.28 o 
 -16   9  10     1096.76     1197.67    114.38 o 
 -15   9  10      383.07      328.43     36.42 o 
 -14   9  10      759.08      770.90     62.18 o 
 -13   9  10     3187.08     3170.36    125.72 o 
 -12   9  10     9357.88     9282.82    161.84 o 
 -11   9  10    13060.81    13001.44    190.53 o 
 -10   9  10    18268.14    18505.14    362.31 o 
  -9   9  10    10324.32    10418.86    268.59 o 
  -8   9  10     9396.79     9982.37    337.13 o 
  -7   9  10     4201.85     4275.38    152.16 o 
  -6   9  10     5026.13     4759.84    153.47 o 
  -5   9  10     9095.41     9032.36    203.45 o 
  -4   9  10     7633.02     6883.34    159.87 o 
  -3   9  10     3765.95     2756.77    276.54 o 
  -2   9  10     2110.59     1912.81     66.14 o 
  -1   9  10     2588.39     2398.04     68.01 o 
   0   9  10     7981.34     7494.91    275.28 o 
   1   9  10     9538.72     9523.70    217.98 o 
   2   9  10    11867.23    11372.44    217.65 o 
   3   9  10    12125.64    12194.62    280.59 o 
   4   9  10    12384.08    12431.64    223.86 o 
   5   9  10    13398.48    13255.45    316.77 o 
   6   9  10     8387.38     8628.31    266.13 o 
   7   9  10     4316.07     4349.47    196.30 o 
   8   9  10     2879.26     2771.08    164.02 o 
   9   9  10     2011.01     1954.75    145.97 o 
  10   9  10     1110.41     1059.22    126.50 o 
 -19  10  10     4812.19     5251.36    447.96 o 
 -18  10  10      308.66      202.61     62.67 o 
 -17  10  10     2874.14     2684.81    360.10 o 
 -16  10  10        5.70       -1.51     20.53 o 
 -15  10  10     1559.18     1593.80     93.98 o 
 -14  10  10      134.22       35.76     24.53 o 
 -13  10  10     9838.11    10049.61    226.66 o 
 -12  10  10     1210.60     1203.24     73.26 o 
 -11  10  10    23091.22    23275.88    258.25 o 
 -10  10  10     4628.70     4593.86    108.54 o 
  -9  10  10    33475.11    33785.10    502.13 o 
  -8  10  10     4802.65     5115.08    141.69 o 
  -7  10  10    11710.39    11621.82    220.99 o 
  -6  10  10     2970.02     3457.77    144.87 o 
  -5  10  10     1582.37     1413.07     70.51 o 
  -4  10  10     1041.04      918.05     52.55 o 
  -3  10  10    20875.77    17457.71    687.50 o 
  -2  10  10     2222.69     2067.45     73.77 o 
  -1  10  10    10277.43     8478.54    497.06 o 
   0  10  10     1459.80     1409.45     49.71 o 
   1  10  10    10396.33     9538.86    182.48 o 
   2  10  10     2503.45     2571.07    101.74 o 
   3  10  10    26652.50    26621.03    348.14 o 
   4  10  10     4627.03     4991.44    312.17 o 
   5  10  10     7647.18     7516.30    235.47 o 
   6  10  10     2168.47     2376.33    138.47 o 
   7  10  10     7870.16     7713.44    351.40 o 
   8  10  10     1285.82     1331.10    147.77 o 
   9  10  10      567.50      575.19     95.11 o 
  10  10  10      392.46      475.81     75.70 o 
 -19  11  10     3257.85     3029.04    339.74 o 
 -18  11  10      964.25      946.50    107.36 o 
 -17  11  10     1070.81     1012.98     96.64 o 
 -16  11  10     1095.39     1208.81     85.29 o 
 -15  11  10     1309.61     1338.08     90.05 o 
 -14  11  10       14.33      -15.24     20.91 o 
 -13  11  10     3964.63     4132.05    161.56 o 
 -12  11  10      399.45      359.94     37.81 o 
 -11  11  10     5322.68     5324.68    163.94 o 
 -10  11  10       25.81       42.77     14.45 o 
  -9  11  10     3481.89     3882.31    118.82 o 
  -8  11  10     2253.72     2256.39    101.91 o 
  -7  11  10      726.08      841.34     60.09 o 
  -6  11  10      590.81      596.16     47.52 o 
  -5  11  10      149.08      113.37     30.03 o 
  -4  11  10      426.46      312.47     29.37 o 
  -3  11  10      357.99      389.50     33.03 o 
  -2  11  10      228.61       95.46     29.72 o 
  -1  11  10      308.92      261.13     38.96 o 
   0  11  10       35.18       24.15      7.69 o 
   1  11  10     1135.65     1017.21     60.24 o 
   2  11  10      194.53      143.15     34.39 o 
   3  11  10     1494.14     1547.56     81.34 o 
   4  11  10      635.21      637.11     65.24 o 
   5  11  10      645.55      769.29    108.38 o 
   6  11  10       19.16       36.90     44.91 o 
   7  11  10      249.65      306.75     80.75 o 
   8  11  10       48.46       57.57     40.93 o 
   9  11  10      514.53      433.13    120.24 o 
 -18  12  10     1031.15      954.55    134.35 o 
 -17  12  10       24.09       47.59     71.87 o 
 -16  12  10      635.36      527.09     62.32 o 
 -15  12  10       17.88      -15.92     24.63 o 
 -14  12  10     1983.52     2142.92    110.62 o 
 -13  12  10      357.07      277.14     61.08 o 
 -12  12  10     3234.95     3259.55    140.89 o 
 -11  12  10       86.93       59.40     29.41 o 
 -10  12  10    21636.09    23440.09    445.33 o 
  -9  12  10        9.76       34.84     28.69 o 
  -8  12  10     6689.88     6487.16    212.63 o 
  -7  12  10       20.71        6.74     20.83 o 
  -6  12  10     3053.14     2592.89    198.98 o 
  -5  12  10      108.36       97.83     32.27 o 
  -4  12  10     1706.19     1583.83     79.88 o 
  -3  12  10       58.74       52.26     15.46 o 
  -2  12  10     1992.90     1836.50     97.56 o 
  -1  12  10       98.08       59.28     21.23 o 
   0  12  10     2818.56     2745.38    120.84 o 
   1  12  10      881.41      951.31     83.75 o 
   2  12  10     1629.55     1598.11    146.80 o 
   3  12  10        3.03       40.87     53.31 o 
   4  12  10    11950.46    11886.95    415.66 o 
   5  12  10      179.13      214.89     70.46 o 
   6  12  10      798.96      816.73    114.64 o 
   7  12  10       45.89       23.09     27.39 o 
   8  12  10     1947.76     2010.99    218.36 o 
   9  12  10      181.93       75.53     63.76 o 
 -18  13  10     4755.15     4448.65    288.08 o 
 -17  13  10      227.29      202.47     45.35 o 
 -16  13  10     3824.45     3994.66    160.86 o 
 -15  13  10      347.93      254.85     46.50 o 
 -14  13  10     4211.69     4364.00    175.21 o 
 -13  13  10      743.47      790.32     73.15 o 
 -12  13  10     5888.09     5982.69    233.33 o 
 -11  13  10     7008.89     6966.57    203.85 o 
 -10  13  10    22597.44    23160.76    571.27 o 
  -9  13  10     8165.81     8538.75    211.81 o 
  -8  13  10     8945.26     9038.81    226.38 o 
  -7  13  10     3030.80     3131.85    120.84 o 
  -6  13  10     2893.10     2994.40    217.03 o 
  -5  13  10     2707.00     2597.24    115.46 o 
  -4  13  10     3907.62     3892.58    183.73 o 
  -3  13  10     1730.23     1815.12     79.63 o 
  -2  13  10      403.01      490.97     53.02 o 
  -1  13  10     1823.72     1878.29    109.38 o 
   0  13  10     7256.43     7297.73    147.46 o 
   1  13  10     3014.10     3127.80    155.19 o 
   2  13  10     7788.40     7949.30    284.89 o 
   3  13  10     4049.33     3910.06    238.96 o 
   4  13  10     9143.62     9089.07    486.68 o 
   5  13  10     4090.94     3941.05    252.56 o 
   6  13  10     6703.22     6671.05    334.71 o 
   7  13  10     3372.04     3626.37    254.50 o 
   8  13  10      851.30      745.48    118.02 o 
 -17  14  10     1362.17     1345.07    128.72 o 
 -16  14  10        1.13      -15.63     31.54 o 
 -15  14  10     1354.62     1400.59    103.78 o 
 -14  14  10      131.48      126.03     30.19 o 
 -13  14  10     9548.74     9452.37    254.36 o 
 -12  14  10      919.52      834.99     73.97 o 
 -11  14  10    17814.92    18438.68    448.15 o 
 -10  14  10     2875.40     3070.24    102.36 o 
  -9  14  10    24248.17    24939.62    446.06 o 
  -8  14  10     6231.29     6479.61    174.65 o 
  -7  14  10     9418.59    10427.78    320.99 o 
  -6  14  10      864.62     1039.52     81.06 o 
  -5  14  10     3244.14     3272.58    202.10 o 
  -4  14  10      617.62      766.10     78.84 o 
  -3  14  10     4648.15     4806.73    206.13 o 
  -2  14  10     1868.12     2017.45    112.51 o 
  -1  14  10     7060.06     7065.25    219.72 o 
   0  14  10      533.36      541.23     66.09 o 
   1  14  10    14260.54    14644.42    457.49 o 
   2  14  10     3046.83     3136.24    164.89 o 
   3  14  10    13921.36    13696.27    351.54 o 
   4  14  10     3803.44     3983.56    253.93 o 
   5  14  10    10617.66    10518.16    413.85 o 
   6  14  10     2768.99     2939.90    226.06 o 
   7  14  10     3136.87     2913.30    227.40 o 
   8  14  10     1287.38     1271.97    154.02 o 
 -17  15  10       13.62       14.79     68.88 o 
 -16  15  10       57.41        5.96     42.97 o 
 -15  15  10       38.10      -15.01     38.38 o 
 -14  15  10       18.46       16.89     20.95 o 
 -13  15  10     1499.93     1575.59    106.26 o 
 -12  15  10      793.90      678.23     67.53 o 
 -11  15  10      620.69      623.42     57.74 o 
 -10  15  10      304.50      375.54     42.17 o 
  -9  15  10      323.71      308.72     42.52 o 
  -8  15  10      679.99      753.89     61.46 o 
  -7  15  10       53.59       68.91     15.98 o 
  -6  15  10     1120.49     1182.25     67.33 o 
  -5  15  10       79.91      120.70     46.23 o 
  -4  15  10      125.06       95.78     24.96 o 
  -3  15  10       69.60       17.77     24.69 o 
  -2  15  10       31.94        3.65     23.15 o 
  -1  15  10      320.98      282.24     46.64 o 
   0  15  10      141.67      121.18     29.13 o 
   1  15  10      243.47      224.31     43.62 o 
   2  15  10      371.40      273.63     53.74 o 
   3  15  10       62.63      107.25     38.81 o 
   4  15  10      339.74      299.52     54.58 o 
   5  15  10       63.12      126.29     58.75 o 
   6  15  10       13.32      112.56    167.83 o 
   7  15  10      937.17      761.66    122.63 o 
 -16  16  10       87.75      -25.65     67.38 o 
 -15  16  10       90.50       77.02     40.46 o 
 -14  16  10      241.75      166.09     63.09 o 
 -13  16  10       12.82       -3.29     29.73 o 
 -12  16  10      866.27      901.70     90.36 o 
 -11  16  10      360.84      375.36     62.09 o 
 -10  16  10     1149.06     1306.99    104.29 o 
  -9  16  10      257.00      394.90     69.11 o 
  -8  16  10      429.08      444.79     95.00 o 
  -7  16  10     1108.13     1220.50     80.72 o 
  -6  16  10     3763.83     4245.13    150.21 o 
  -5  16  10      132.43      180.16    102.19 o 
  -4  16  10      373.87      381.70     50.13 o 
  -3  16  10      466.60      495.36     58.97 o 
  -2  16  10      170.77      264.74     47.12 o 
  -1  16  10        5.96      -25.74     25.74 o 
   0  16  10        7.26       19.30     23.66 o 
   1  16  10      380.09      354.76     56.79 o 
   2  16  10      526.60      488.77     73.59 o 
   3  16  10      103.86       45.83     30.03 o 
   4  16  10        2.56       -3.68     31.94 o 
   5  16  10      693.70      574.99     78.56 o 
   6  16  10       87.12       31.72     55.49 o 
   7  16  10      205.02      129.77     65.32 o 
 -15  17  10       22.40       11.03     69.65 o 
 -14  17  10     2953.38     2908.39    163.05 o 
 -13  17  10     1526.34     1520.08    118.01 o 
 -12  17  10     7648.08     7702.93    369.92 o 
 -11  17  10     4338.11     4300.77    192.77 o 
 -10  17  10    17841.38    16121.26    926.51 o 
  -9  17  10     2170.63     2303.83    161.87 o 
  -8  17  10    10981.49    11565.11    434.91 o 
  -7  17  10     1399.65     1669.46    274.97 o 
  -6  17  10     3772.56     4069.96    207.93 o 
  -5  17  10     1755.68     2263.65    153.91 o 
  -4  17  10      707.51      682.53     95.75 o 
  -3  17  10     1472.10     1683.18    111.87 o 
  -2  17  10     2198.65     2196.65    131.74 o 
  -1  17  10     1661.12     1680.39    118.48 o 
   0  17  10     2873.94     2805.33    158.33 o 
   1  17  10     2130.01     2154.30    143.14 o 
   2  17  10     6027.18     6438.67    253.32 o 
   3  17  10     3828.65     3930.36    203.39 o 
   4  17  10     4935.62     5091.34    236.19 o 
   5  17  10     3093.72     3056.00    238.51 o 
   6  17  10     3602.38     3671.63    267.80 o 
 -14  18  10      169.31      189.30     56.64 o 
 -13  18  10     7183.28     7116.42    415.32 o 
 -12  18  10      796.09      802.16     88.26 o 
 -11  18  10    25114.55    25768.05    659.20 o 
 -10  18  10     2520.15     2679.60    180.31 o 
  -9  18  10    28659.63    27378.09    715.30 o 
  -8  18  10     2594.46     3183.47    193.77 o 
  -7  18  10     7466.82     7702.18    363.93 o 
  -6  18  10     1037.26     2143.03    198.16 o 
  -5  18  10     2726.21     2838.29    215.44 o 
  -4  18  10      225.60      367.10    195.59 o 
  -3  18  10     7135.21     6770.49    535.52 o 
  -2  18  10      110.98      444.83    379.88 o 
  -1  18  10     8265.31     8478.56    993.06 o 
   0  18  10      678.49      854.45    189.04 o 
   1  18  10     7145.15     6810.98    342.36 o 
   2  18  10     1353.53     1378.12    157.91 o 
   3  18  10    14033.32    13756.01    498.37 o 
   4  18  10     2673.70     2774.66    230.38 o 
   5  18  10    12563.05    12488.53    720.90 o 
 -14  19  10      352.96      244.80     69.75 o 
 -13  19  10       57.26       48.61     40.27 o 
 -12  19  10      501.80      453.13     69.55 o 
 -11  19  10       51.62       71.80     38.82 o 
 -10  19  10      975.51     1170.43    124.75 o 
  -9  19  10       71.20       96.77     47.61 o 
  -8  19  10     1300.23     1349.28    155.35 o 
  -7  19  10      767.74      853.06    103.92 o 
  -6  19  10      362.86      314.03     61.57 o 
  -5  19  10      345.92      490.37    141.54 o 
  -4  19  10      674.52      666.67    108.93 o 
  -3  19  10      752.32      714.75    111.50 o 
  -2  19  10       51.21       70.46     62.47 o 
  -1  19  10        1.14        7.45     62.61 o 
   0  19  10       19.74      -18.61     58.42 o 
   1  19  10       44.03      -19.68     51.29 o 
   2  19  10      226.64       74.45    132.78 o 
   3  19  10       39.40       18.00     67.79 o 
   4  19  10      558.06      472.82    101.42 o 
 -12  20  10      208.71      286.94     84.10 o 
 -11  20  10     1564.46     1584.88    177.73 o 
 -10  20  10     1285.94     1611.31    148.74 o 
  -9  20  10     3716.36     3396.44    271.27 o 
  -8  20  10      234.52      304.86     65.07 o 
  -7  20  10     1441.88     1531.52    140.39 o 
  -6  20  10      522.42      615.69    108.38 o 
  -5  20  10     1550.12     1789.20    181.99 o 
  -4  20  10       14.42      106.28    174.66 o 
  -3  20  10       65.78      -25.41     51.94 o 
  -2  20  10      753.12      791.10    122.05 o 
  -1  20  10     1335.18     1595.27    212.76 o 
   0  20  10      509.15      503.70    102.25 o 
   1  20  10      107.20       95.77     60.84 o 
   2  20  10      455.78      292.26    102.71 o 
   3  20  10     1967.92     1698.90    276.96 o 
 -11  21  10     1427.92     1547.63    179.59 o 
 -10  21  10     7246.08     7422.05    503.43 o 
  -9  21  10     1502.26     1530.98    145.29 o 
  -8  21  10     7409.15     7871.38    481.28 o 
  -7  21  10     1738.11     2004.42    164.03 o 
  -6  21  10     2786.38     3187.48    254.55 o 
  -5  21  10      923.63     1161.44    150.29 o 
  -4  21  10     1499.66     1907.93    190.43 o 
  -3  21  10     4134.51     4661.15    297.47 o 
  -2  21  10     1278.16     1618.75    366.83 o 
  -1  21  10     2587.22     2825.88    235.93 o 
   0  21  10     2798.03     3126.27    247.68 o 
   1  21  10     3200.93     3169.23    377.97 o 
  -9  22  10    12910.40    13430.17    811.80 o 
  -8  22  10      707.68      956.95    144.93 o 
  -7  22  10     6176.50     6555.15    366.77 o 
  -6  22  10      768.55      972.72    321.69 o 
  -5  22  10     3839.03     4286.75    515.67 o 
  -4  22  10       13.12      573.06    159.33 o 
  -3  22  10     3392.15     3345.49    384.27 o 
  -2  22  10      129.28      645.42    176.83 o 
  -1  22  10     5807.34     5837.56    512.55 o 
 -20   1  11     6713.25     6829.81    381.67 o 
 -19   1  11      896.12     1060.58    153.93 o 
 -18   1  11     5045.47     5328.06    318.64 o 
 -17   1  11        6.48       10.22     51.63 o 
 -16   1  11      976.03     1151.46     95.65 o 
 -15   1  11       34.08       36.18     12.19 o 
 -14   1  11     3749.07     3865.48    114.90 o 
 -13   1  11     1136.31     1114.93     57.77 o 
 -12   1  11     1910.89     1906.87     63.27 o 
 -11   1  11       61.57       75.77     16.62 o 
 -10   1  11    14024.73    13515.58    249.22 o 
  -9   1  11     3261.38     2764.38    199.86 o 
  -8   1  11    15399.54    14296.36    547.86 o 
  -7   1  11     1445.21     1277.19     65.42 o 
  -6   1  11     5708.30     5130.45    246.18 o 
  -5   1  11     7151.66     6632.50    132.97 o 
  -4   1  11     3192.19     3167.16     76.36 o 
  -3   1  11      555.03      581.44     22.04 o 
  -2   1  11      780.71      746.46     34.00 o 
  -1   1  11     5031.05     4985.49    116.51 o 
   0   1  11       64.12       97.95     20.23 o 
   1   1  11     5622.74     5722.43    157.28 o 
   2   1  11      853.14      835.29     63.40 o 
   3   1  11     2689.37     2706.43    120.40 o 
   4   1  11     7202.88     7132.11    297.97 o 
   5   1  11     8120.38     8047.84    321.32 o 
   6   1  11     2265.11     2325.13    176.30 o 
   7   1  11     1843.12     1905.17    163.07 o 
   8   1  11      918.12      892.17     94.99 o 
   9   1  11     4562.20     4804.06    196.29 o 
  10   1  11       83.62      101.01     33.18 o 
 -20   2  11      828.76     1036.72    153.38 o 
 -19   2  11    19879.51    19958.16    629.40 o 
 -18   2  11      529.63      567.89    112.17 o 
 -17   2  11     7502.18     7372.99    362.28 o 
 -16   2  11       64.60       61.39     16.79 o 
 -15   2  11     1070.73     1220.61     77.46 o 
 -14   2  11       79.86       74.57     17.42 o 
 -13   2  11     5056.77     5311.02    127.69 o 
 -12   2  11      707.99      678.16     41.04 o 
 -11   2  11    27931.13    28107.80    244.03 o 
 -10   2  11     1967.86     1819.06     92.43 o 
  -9   2  11    34798.46    33741.14    401.78 o 
  -8   2  11     3537.63     3388.84    108.17 o 
  -7   2  11    29539.98    29961.22    424.64 o 
  -6   2  11     2135.14     1964.75     89.93 o 
  -5   2  11    21943.48    21453.17    270.56 o 
  -4   2  11     1711.21     1599.18     51.02 o 
  -3   2  11    13055.02    12311.88    183.10 o 
  -2   2  11     1182.96     1161.18     42.61 o 
  -1   2  11     1800.16     1906.15     72.55 o 
   0   2  11     1166.95     1302.53     71.86 o 
   1   2  11     8051.62     8094.44    187.19 o 
   2   2  11     3810.67     3829.94    136.30 o 
   3   2  11    31691.71    31480.25    405.81 o 
   4   2  11     5190.73     5443.11    204.83 o 
   5   2  11    16494.24    15979.73    452.07 o 
   6   2  11     5044.68     4832.65    254.33 o 
   7   2  11     9891.46     9597.26    301.95 o 
   8   2  11     2671.89     2920.80    170.16 o 
   9   2  11     3742.08     4115.46    181.59 o 
  10   2  11     1904.21     2171.25    135.22 o 
 -20   3  11     8592.82     8491.21    592.63 o 
 -19   3  11     2654.58     2553.25    228.13 o 
 -18   3  11     6277.93     6218.11    344.40 o 
 -17   3  11      533.17      457.62     95.78 o 
 -16   3  11     3288.18     3464.00    128.87 o 
 -15   3  11       65.80       90.00     27.89 o 
 -14   3  11       74.11       98.75     22.11 o 
 -13   3  11      696.52      645.06     44.32 o 
 -12   3  11     7345.62     7245.33    142.78 o 
 -11   3  11     3909.01     3648.16     71.90 o 
 -10   3  11    12211.21    11838.17    164.61 o 
  -9   3  11     1568.45     1482.41     69.20 o 
  -8   3  11     7899.26     7574.02    168.09 o 
  -7   3  11     8899.14     8599.86    198.86 o 
  -6   3  11    14379.73    13250.21    334.48 o 
  -5   3  11      749.25      647.90     43.37 o 
  -4   3  11      967.85      972.06     42.96 o 
  -3   3  11     2451.77     2443.71     62.25 o 
  -2   3  11     3613.62     3382.54     70.72 o 
  -1   3  11      203.11      112.91     52.64 o 
   0   3  11       15.17        3.24     14.92 o 
   1   3  11      704.54      644.46     54.39 o 
   2   3  11     2734.04     2818.37    106.08 o 
   3   3  11     1472.37     1691.28    111.07 o 
   4   3  11    15123.26    15550.49    346.48 o 
   5   3  11     4754.85     4615.35    246.06 o 
   6   3  11     6288.52     6223.79    289.55 o 
   7   3  11     3440.01     3537.25    182.60 o 
   8   3  11     1093.94     1113.17    104.47 o 
   9   3  11      284.96      316.22     55.88 o 
  10   3  11      916.94     1007.71     91.54 o 
 -20   4  11      412.98      300.88    137.07 o 
 -19   4  11      543.02      329.82    111.39 o 
 -18   4  11     1914.08     2109.72    200.01 o 
 -17   4  11      373.41      316.42    100.43 o 
 -16   4  11      948.90      975.66     87.71 o 
 -15   4  11      245.60      274.18     38.52 o 
 -14   4  11      512.92      532.58     47.43 o 
 -13   4  11       18.32        1.66     16.70 o 
 -12   4  11     6525.88     6542.51    134.41 o 
 -11   4  11     1382.00     1281.30     42.59 o 
 -10   4  11      398.58      439.34     32.38 o 
  -9   4  11      165.39      119.30     18.93 o 
  -8   4  11     7990.73     7762.48    174.68 o 
  -7   4  11      663.49      647.71     50.53 o 
  -6   4  11      272.20      215.62     28.34 o 
  -5   4  11      750.36      601.38     68.56 o 
  -4   4  11      147.60       98.56     14.59 o 
  -3   4  11      140.86      119.42     13.97 o 
  -2   4  11     1768.48     1678.50     50.74 o
[truncated: 110,802 more chars]
